# Supplementary material for: Shredder species identity over diversity: Insights into litter decomposition in ponds
Source: PLoS One. 2025 Aug 14;20(8):e0327999. doi: 10.1371/journal.pone.0327999 (PMC12352770; doi:10.1371/journal.pone.0327999)
Supplement: S1 Table — Different assemblages are distinguished by color. (XLSX) [file pone.0327999.s001.xlsx]

## Sheet: Table S1
Table S1. Composition and diversity of shedder species assemblages and relative litter loss during the experiment in microcosms. Different assemblages are distinguished by color.
	Species density
Microcosm	Tipula	Sericostoma	Gammarus	Species richness	Rao's Q	litter loss (%AFDM)
Mic01	2	2	2	3	0.129711	18.016
Mic02	2	2	2	3	0.0496965	33.9322
Mic03	0	3	3	2	0.0166936	26.7203
Mic04	0	0	6	1	0.000432383	11.1425
Mic05	0	6	0	1	0.00360839	22.3554
Mic06	0	3	3	2	0.0352185	24.9781
Mic07	0	6	0	1	0.00127681	14.824
Mic08	2	2	2	3	0.0598282	25.8886
Mic09	3	0	3	2	0.0503798	6.62963
Mic10	0	3	3	2	0.040665	20.0414
Mic11	3	0	3	2	0.111235	11.6151
Mic12	3	0	3	2	0.0814988	9.85995
Mic13	3	3	0	2	0.00957558	32.5957
Mic14	6	0	0	1	0.00184957	0.00212349
Mic15	3	3	0	2	0.00685652	5.71738
Mic16	0	0	6	1	0.000640972	5.06136
Mic17	2	2	2	3	0.0624683	6.07555
Mic18	6	0	0	1	0.0051637	13.9566
Mic19	0	0	6	1	0.000252202	29.5025
Mic20	0	6	0	1	0.00227082	9.43693
Mic21	2	2	2	3	0.0513491	7.12691
Mic22	2	2	2	3	0.0782642	8.54232
Mic23	6	0	0	1	0.00661448	7.91373
Mic24	2	2	2	3	0.0557192	33.9066
Mic25	2	2	2	3	0.0519771	14.8387
Mic26	2	2	2	3	0.0557179	20.0381
Mic27	3	3	0	2	0.0111075	17.4956
