# Supplementary material for: Shredder species identity over diversity: Insights into litter decomposition in ponds
Source: PLoS One. 2025 Aug 14;20(8):e0327999. doi: 10.1371/journal.pone.0327999 (PMC12352770; doi:10.1371/journal.pone.0327999)
Supplement: S2 Table — (XLSX) [file pone.0327999.s002.xlsx]

## Sheet: Table S2
Table S2 Measured sizes of leaf litter particles ingested by three shredder species in a pond environment.
Species	Specimen ID	Body length (mm)	Particle size (µm2)
Tipula sp.	Mic01_A	27.25	18576.602
Tipula sp.	Mic01_A	27.25	131029.370
Tipula sp.	Mic01_A	27.25	189122.216
Tipula sp.	Mic01_A	27.25	502.480
Tipula sp.	Mic01_A	27.25	2590.926
Tipula sp.	Mic01_A	27.25	151455.240
Tipula sp.	Mic01_A	27.25	608.467
Tipula sp.	Mic01_A	27.25	14495.431
Tipula sp.	Mic01_A	27.25	8414.094
Tipula sp.	Mic01_A	27.25	11425.892
Tipula sp.	Mic01_A	27.25	124885.415
Tipula sp.	Mic01_A	27.25	173.225
Tipula sp.	Mic01_A	27.25	79944.291
Tipula sp.	Mic01_A	27.25	68929.775
Tipula sp.	Mic01_A	27.25	96231.763
Tipula sp.	Mic01_A	27.25	49423.663
Tipula sp.	Mic01_A	27.25	897.175
Tipula sp.	Mic01_A	27.25	177587.000
Tipula sp.	Mic01_A	27.25	343.370
Tipula sp.	Mic01_A	27.25	698.544
Tipula sp.	Mic01_A	27.25	118674.994
Tipula sp.	Mic01_A	27.25	5294.513
Tipula sp.	Mic01_A	27.25	1530.022
Tipula sp.	Mic01_B	22	65729.868
Tipula sp.	Mic01_B	22	128470.522
Tipula sp.	Mic01_B	22	9180.132
Tipula sp.	Mic01_B	22	2105.897
Tipula sp.	Mic01_B	22	109171.253
Tipula sp.	Mic01_B	22	128330.659
Tipula sp.	Mic01_B	22	575.619
Tipula sp.	Mic01_B	22	204.533
Tipula sp.	Mic01_B	22	34480.414
Tipula sp.	Mic01_B	22	81786.374
Tipula sp.	Mic01_B	22	112280.826
Tipula sp.	Mic01_B	22	45816.229
Tipula sp.	Mic01_B	22	144714.623
Tipula sp.	Mic01_B	22	646.448
Tipula sp.	Mic01_B	22	91960.686
Tipula sp.	Mic01_B	22	13954.201
Tipula sp.	Mic01_B	22	502.223
Tipula sp.	Mic01_B	22	66571.355
Tipula sp.	Mic01_B	22	62335.180
Tipula sp.	Mic01_B	22	6065.426
Tipula sp.	Mic01_B	22	1280.835
Tipula sp.	Mic01_B	22	4173.557
Tipula sp.	Mic01_B	22	2063.040
Sericostoma sp.	Mic01_C	13.125	35779.726
Sericostoma sp.	Mic01_C	13.125	5072.015
Sericostoma sp.	Mic01_C	13.125	3273.559
Sericostoma sp.	Mic01_C	13.125	40017.954
Sericostoma sp.	Mic01_C	13.125	48221.869
Sericostoma sp.	Mic01_C	13.125	49029.224
Sericostoma sp.	Mic01_C	13.125	15844.017
Sericostoma sp.	Mic01_C	13.125	20406.623
Sericostoma sp.	Mic01_C	13.125	33548.850
Sericostoma sp.	Mic01_C	13.125	13036.496
Sericostoma sp.	Mic01_C	13.125	50571.307
Sericostoma sp.	Mic01_C	13.125	35135.074
Sericostoma sp.	Mic01_C	13.125	23005.249
Sericostoma sp.	Mic01_C	13.125	66518.232
Sericostoma sp.	Mic01_C	13.125	25972.650
Sericostoma sp.	Mic01_C	13.125	31094.194
Sericostoma sp.	Mic01_C	13.125	12311.519
Sericostoma sp.	Mic01_C	13.125	30705.914
Sericostoma sp.	Mic01_C	13.125	152039.071
Sericostoma sp.	Mic01_C	13.125	45784.150
Sericostoma sp.	Mic01_C	13.125	15494.231
Sericostoma sp.	Mic01_C	13.125	10245.912
Sericostoma sp.	Mic01_C	13.125	104864.505
Sericostoma sp.	Mic01_C	13.125	18219.888
Sericostoma sp.	Mic01_C	13.125	66808.480
Sericostoma sp.	Mic01_C	13.125	48309.123
Sericostoma sp.	Mic01_C	13.125	47576.447
Sericostoma sp.	Mic01_C	13.125	22866.669
Sericostoma sp.	Mic01_C	13.125	24156.230
Sericostoma sp.	Mic01_C	13.125	48181.578
Sericostoma sp.	Mic01_C	13.125	10459.941
Sericostoma sp.	Mic01_C	13.125	24614.569
Sericostoma sp.	Mic01_C	13.125	51693.033
Sericostoma sp.	Mic01_C	13.125	6793.482
Sericostoma sp.	Mic01_C	13.125	20707.393
Sericostoma sp.	Mic01_C	13.125	726.260
Sericostoma sp.	Mic01_C	13.125	2392.809
Sericostoma sp.	Mic01_C	13.125	46425.466
Gammarus fossarum	Mic01_D	9.875	34169.123
Gammarus fossarum	Mic01_D	9.875	41814.357
Gammarus fossarum	Mic01_D	9.875	64838.339
Gammarus fossarum	Mic01_D	9.875	25042.113
Gammarus fossarum	Mic01_D	9.875	38073.219
Gammarus fossarum	Mic01_D	9.875	81949.590
Gammarus fossarum	Mic01_D	9.875	2070.739
Gammarus fossarum	Mic01_D	9.875	11276.534
Gammarus fossarum	Mic01_D	9.875	3624.115
Gammarus fossarum	Mic01_D	9.875	1674.247
Gammarus fossarum	Mic01_D	9.875	6717.520
Gammarus fossarum	Mic01_D	9.875	17891.146
Gammarus fossarum	Mic01_D	9.875	6304.604
Gammarus fossarum	Mic01_D	9.875	6738.820
Gammarus fossarum	Mic01_D	9.875	12456.001
Gammarus fossarum	Mic01_D	9.875	55084.385
Gammarus fossarum	Mic01_D	9.875	9954.382
Gammarus fossarum	Mic01_D	9.875	6283.304
Gammarus fossarum	Mic01_D	9.875	26130.990
Gammarus fossarum	Mic01_D	9.875	10841.035
Gammarus fossarum	Mic01_D	9.875	15140.083
Gammarus fossarum	Mic01_D	9.875	41208.199
Gammarus fossarum	Mic01_D	9.875	12982.860
Gammarus fossarum	Mic01_D	9.875	109999.651
Gammarus fossarum	Mic01_D	9.875	15448.038
Gammarus fossarum	Mic01_D	9.875	18724.421
Gammarus fossarum	Mic01_D	9.875	10531.284
Gammarus fossarum	Mic01_D	9.875	5283.734
Gammarus fossarum	Mic01_D	9.875	1070.399
Gammarus fossarum	Mic01_D	9.875	2500.849
Gammarus fossarum	Mic01_D	9.875	3054.655
Gammarus fossarum	Mic01_D	9.875	11459.511
Gammarus fossarum	Mic01_D	9.875	7139.675
Gammarus fossarum	Mic01_D	9.875	3535.321
Gammarus fossarum	Mic01_D	9.875	24041.773
Sericostoma sp.	Mic01_E	NA	NA
Gammarus fossarum	Mic01_F	NA	NA
Sericostoma sp.	Mic02_A	15.625	52780.113
Sericostoma sp.	Mic02_A	15.625	11944.283
Sericostoma sp.	Mic02_A	15.625	57948.621
Sericostoma sp.	Mic02_A	15.625	57741.521
Sericostoma sp.	Mic02_A	15.625	11920.416
Sericostoma sp.	Mic02_A	15.625	9558.916
Sericostoma sp.	Mic02_A	15.625	6672.354
Sericostoma sp.	Mic02_A	15.625	358963.383
Sericostoma sp.	Mic02_A	15.625	14867.800
Sericostoma sp.	Mic02_A	15.625	34433.707
Sericostoma sp.	Mic02_A	15.625	807.098
Sericostoma sp.	Mic02_A	15.625	313.857
Sericostoma sp.	Mic02_A	15.625	1629.594
Sericostoma sp.	Mic02_A	15.625	53743.242
Sericostoma sp.	Mic02_A	15.625	9802.714
Sericostoma sp.	Mic02_A	15.625	5200.843
Sericostoma sp.	Mic02_A	15.625	17422.028
Sericostoma sp.	Mic02_A	15.625	155012.375
Sericostoma sp.	Mic02_A	15.625	11864.728
Sericostoma sp.	Mic02_A	15.625	22588.996
Sericostoma sp.	Mic02_A	15.625	115994.247
Sericostoma sp.	Mic02_A	15.625	33554.240
Sericostoma sp.	Mic02_A	15.625	71600.513
Sericostoma sp.	Mic02_A	15.625	23974.280
Sericostoma sp.	Mic02_B	13.25	2920.438
Sericostoma sp.	Mic02_B	13.25	69062.709
Sericostoma sp.	Mic02_B	13.25	39910.683
Sericostoma sp.	Mic02_B	13.25	64934.318
Sericostoma sp.	Mic02_B	13.25	82065.330
Sericostoma sp.	Mic02_B	13.25	85954.285
Sericostoma sp.	Mic02_B	13.25	38905.980
Sericostoma sp.	Mic02_B	13.25	1801.792
Sericostoma sp.	Mic02_B	13.25	5251.399
Sericostoma sp.	Mic02_B	13.25	59743.741
Sericostoma sp.	Mic02_B	13.25	95517.564
Sericostoma sp.	Mic02_B	13.25	37681.860
Sericostoma sp.	Mic02_B	13.25	51495.685
Sericostoma sp.	Mic02_B	13.25	63373.244
Gammarus fossarum	Mic02_C	11.25	2242.937
Gammarus fossarum	Mic02_C	11.25	1628.824
Gammarus fossarum	Mic02_C	11.25	13407.838
Gammarus fossarum	Mic02_C	11.25	9397.497
Gammarus fossarum	Mic02_C	11.25	1886.480
Gammarus fossarum	Mic02_C	11.25	1636.780
Gammarus fossarum	Mic02_C	11.25	817.363
Gammarus fossarum	Mic02_C	11.25	18576.602
Gammarus fossarum	Mic02_C	11.25	1406.327
Gammarus fossarum	Mic02_C	11.25	39961.239
Gammarus fossarum	Mic02_C	11.25	2846.272
Gammarus fossarum	Mic02_C	11.25	3646.698
Gammarus fossarum	Mic02_C	11.25	4130.187
Gammarus fossarum	Mic02_C	11.25	5704.606
Gammarus fossarum	Mic02_C	11.25	1818.730
Gammarus fossarum	Mic02_C	11.25	3903.070
Gammarus fossarum	Mic02_C	11.25	4118.125
Gammarus fossarum	Mic02_C	11.25	1281.862
Gammarus fossarum	Mic02_C	11.25	3854.824
Gammarus fossarum	Mic02_C	11.25	1106.328
Gammarus fossarum	Mic02_C	11.25	9900.233
Gammarus fossarum	Mic02_C	11.25	1775.103
Gammarus fossarum	Mic02_C	11.25	19860.774
Gammarus fossarum	Mic02_C	11.25	1768.944
Gammarus fossarum	Mic02_C	11.25	2726.940
Gammarus fossarum	Mic02_C	11.25	4372.445
Gammarus fossarum	Mic02_C	11.25	2894.005
Gammarus fossarum	Mic02_C	11.25	1260.818
Gammarus fossarum	Mic02_C	11.25	4972.700
Gammarus fossarum	Mic02_C	11.25	1181.776
Gammarus fossarum	Mic02_C	11.25	566.124
Gammarus fossarum	Mic02_C	11.25	772.197
Gammarus fossarum	Mic02_C	11.25	1212.059
Gammarus fossarum	Mic02_C	11.25	1466.891
Gammarus fossarum	Mic02_D	11.375	10410.155
Gammarus fossarum	Mic02_D	11.375	3233.525
Gammarus fossarum	Mic02_D	11.375	7066.279
Gammarus fossarum	Mic02_D	11.375	5050.972
Gammarus fossarum	Mic02_D	11.375	17459.496
Gammarus fossarum	Mic02_D	11.375	373.908
Gammarus fossarum	Mic02_D	11.375	136.783
Gammarus fossarum	Mic02_D	11.375	5058.414
Gammarus fossarum	Mic02_D	11.375	282.805
Gammarus fossarum	Mic02_D	11.375	548.160
Gammarus fossarum	Mic02_D	11.375	19514.581
Gammarus fossarum	Mic02_D	11.375	5320.432
Gammarus fossarum	Mic02_D	11.375	6343.612
Gammarus fossarum	Mic02_D	11.375	122.155
Gammarus fossarum	Mic02_D	11.375	398.288
Gammarus fossarum	Mic02_D	11.375	2195.461
Gammarus fossarum	Mic02_D	11.375	8846.514
Gammarus fossarum	Mic02_D	11.375	14502.104
Gammarus fossarum	Mic02_D	11.375	4335.490
Gammarus fossarum	Mic02_D	11.375	2332.244
Tipula sp.	Mic02_E	34.5	513.527
Tipula sp.	Mic02_E	34.5	649.695
Tipula sp.	Mic02_E	34.5	121147.321
Tipula sp.	Mic02_E	34.5	3532.139
Tipula sp.	Mic02_E	34.5	643.003
Tipula sp.	Mic02_E	34.5	1182.013
Tipula sp.	Mic02_E	34.5	3662.902
Tipula sp.	Mic02_E	34.5	505.290
Tipula sp.	Mic02_E	34.5	7454.507
Tipula sp.	Mic02_E	34.5	206.955
Tipula sp.	Mic02_E	34.5	192.540
Tipula sp.	Mic02_E	34.5	2308.683
Tipula sp.	Mic02_E	34.5	17649.884
Tipula sp.	Mic02_E	34.5	217.509
Tipula sp.	Mic02_E	34.5	87667.421
Tipula sp.	Mic02_E	34.5	388.942
Tipula sp.	Mic02_E	34.5	1907.643
Tipula sp.	Mic02_E	34.5	18373.970
Tipula sp.	Mic02_E	34.5	341.837
Tipula sp.	Mic02_E	34.5	375.299
Tipula sp.	Mic02_E	34.5	413.396
Tipula sp.	Mic02_E	34.5	102.705
Tipula sp.	Mic02_E	34.5	584.571
Tipula sp.	Mic02_E	34.5	193.570
Tipula sp.	Mic02_E	34.5	952.149
Tipula sp.	Mic02_E	34.5	397.694
Tipula sp.	Mic02_E	34.5	1259.750
Tipula sp.	Mic02_E	34.5	3219.647
Tipula sp.	Mic02_E	34.5	175.037
Tipula sp.	Mic02_E	34.5	1836.599
Tipula sp.	Mic02_E	34.5	1685.501
Tipula sp.	Mic02_E	34.5	470.283
Tipula sp.	Mic02_E	34.5	309020.201
Tipula sp.	Mic02_E	34.5	7769.573
Tipula sp.	Mic02_E	34.5	7222.841
Tipula sp.	Mic02_E	34.5	152.642
Tipula sp.	Mic02_E	34.5	253.546
Tipula sp.	Mic02_E	34.5	7424.905
Tipula sp.	Mic02_E	34.5	1118.691
Tipula sp.	Mic02_E	34.5	748.282
Tipula sp.	Mic02_E	34.5	180.185
Tipula sp.	Mic02_E	34.5	184.561
Tipula sp.	Mic02_E	34.5	691.138
Tipula sp.	Mic02_E	34.5	283.405
Tipula sp.	Mic02_E	34.5	540.812
Tipula sp.	Mic02_E	34.5	645.062
Tipula sp.	Mic02_E	34.5	665.655
Tipula sp.	Mic02_E	34.5	158.048
Tipula sp.	Mic02_E	34.5	222.657
Tipula sp.	Mic02_E	34.5	536.436
Tipula sp.	Mic02_E	34.5	492.162
Tipula sp.	Mic02_E	34.5	1341.348
Tipula sp.	Mic02_E	34.5	334.114
Tipula sp.	Mic02_E	34.5	890.886
Tipula sp.	Mic02_E	34.5	216.737
Tipula sp.	Mic02_E	34.5	273.109
Tipula sp.	Mic02_E	34.5	1404.670
Tipula sp.	Mic02_E	34.5	1029.885
Tipula sp.	Mic02_E	34.5	245.051
Tipula sp.	Mic02_E	34.5	476.460
Tipula sp.	Mic02_E	34.5	741.332
Tipula sp.	Mic02_E	34.5	169.374
Tipula sp.	Mic02_E	34.5	117.378
Tipula sp.	Mic02_E	34.5	765.528
Tipula sp.	Mic02_E	34.5	397.951
Tipula sp.	Mic02_E	34.5	253.803
Tipula sp.	Mic02_E	34.5	334.629
Tipula sp.	Mic02_E	34.5	2728.514
Tipula sp.	Mic02_E	34.5	5917.530
Tipula sp.	Mic02_E	34.5	354.964
Tipula sp.	Mic02_E	34.5	2100.699
Tipula sp.	Mic02_E	34.5	11053.829
Tipula sp.	Mic02_E	34.5	657.417
Tipula sp.	Mic02_E	34.5	543.386
Tipula sp.	Mic02_E	34.5	474.659
Tipula sp.	Mic02_E	34.5	752.401
Tipula sp.	Mic02_E	34.5	431.414
Tipula sp.	Mic02_E	34.5	1131.819
Tipula sp.	Mic02_E	34.5	428.840
Tipula sp.	Mic02_E	34.5	40581.502
Tipula sp.	Mic02_E	34.5	485.984
Tipula sp.	Mic02_E	34.5	2564.031
Tipula sp.	Mic02_E	34.5	1801.334
Tipula sp.	Mic02_E	34.5	1499.396
Tipula sp.	Mic02_E	34.5	425.494
Tipula sp.	Mic02_E	34.5	1024.995
Tipula sp.	Mic02_E	34.5	256.635
Tipula sp.	Mic02_E	34.5	264.614
Tipula sp.	Mic02_E	34.5	1490.901
Tipula sp.	Mic02_E	34.5	3446.680
Tipula sp.	Mic02_E	34.5	528.714
Tipula sp.	Mic02_E	34.5	465.392
Tipula sp.	Mic02_E	34.5	471.312
Tipula sp.	Mic02_E	34.5	215.450
Tipula sp.	Mic02_E	34.5	3330.074
Tipula sp.	Mic02_E	34.5	670.545
Tipula sp.	Mic02_E	34.5	2811.914
Tipula sp.	Mic02_E	34.5	8636.005
Tipula sp.	Mic02_E	34.5	249.942
Tipula sp.	Mic02_E	34.5	281.603
Tipula sp.	Mic02_E	34.5	340.035
Tipula sp.	Mic02_E	34.5	18986.598
Tipula sp.	Mic02_E	34.5	1493.475
Tipula sp.	Mic02_E	34.5	327.422
Tipula sp.	Mic02_E	34.5	173.492
Tipula sp.	Mic02_E	34.5	8711.683
Tipula sp.	Mic02_E	34.5	307.601
Tipula sp.	Mic02_E	34.5	479.807
Tipula sp.	Mic02_E	34.5	14350.698
Tipula sp.	Mic02_E	34.5	428.068
Tipula sp.	Mic02_E	34.5	326314.348
Tipula sp.	Mic02_E	34.5	10168.606
Tipula sp.	Mic02_E	34.5	1837.371
Tipula sp.	Mic02_E	34.5	365.261
Tipula sp.	Mic02_E	34.5	1743.160
Tipula sp.	Mic02_E	34.5	447.888
Tipula sp.	Mic02_E	34.5	1259.492
Tipula sp.	Mic02_E	34.5	2137.250
Tipula sp.	Mic02_E	34.5	2132.360
Tipula sp.	Mic02_E	34.5	1465.161
Tipula sp.	Mic02_E	34.5	2180.495
Tipula sp.	Mic02_E	34.5	125657.606
Tipula sp.	Mic02_E	34.5	989.730
Tipula sp.	Mic02_E	34.5	1250.998
Tipula sp.	Mic02_E	34.5	3214.241
Tipula sp.	Mic02_E	34.5	1047.132
Tipula sp.	Mic02_F	25.5	19100.630
Tipula sp.	Mic02_F	25.5	133992.445
Tipula sp.	Mic02_F	25.5	18041.915
Tipula sp.	Mic02_F	25.5	2937.271
Tipula sp.	Mic02_F	25.5	4428.688
Tipula sp.	Mic02_F	25.5	11628.362
Tipula sp.	Mic02_F	25.5	2650.777
Tipula sp.	Mic02_F	25.5	21321.795
Tipula sp.	Mic02_F	25.5	213652.706
Tipula sp.	Mic02_F	25.5	73701.032
Tipula sp.	Mic02_F	25.5	39034.743
Tipula sp.	Mic02_F	25.5	1992.330
Tipula sp.	Mic02_F	25.5	170852.871
Tipula sp.	Mic02_F	25.5	24673.491
Tipula sp.	Mic02_F	25.5	40968.642
Tipula sp.	Mic02_F	25.5	13753.256
Tipula sp.	Mic02_F	25.5	316.096
Tipula sp.	Mic02_F	25.5	1399.522
Tipula sp.	Mic02_F	25.5	1754.229
Tipula sp.	Mic02_F	25.5	172.978
Tipula sp.	Mic02_F	25.5	5640.817
Tipula sp.	Mic02_F	25.5	203.094
Tipula sp.	Mic02_F	25.5	220.340
Tipula sp.	Mic02_F	25.5	2255.658
Tipula sp.	Mic02_F	25.5	615.460
Tipula sp.	Mic02_F	25.5	127.159
Tipula sp.	Mic02_F	25.5	807.486
Tipula sp.	Mic02_F	25.5	126969.610
Tipula sp.	Mic02_F	25.5	220.083
Tipula sp.	Mic02_F	25.5	1018.817
Tipula sp.	Mic02_F	25.5	203.352
Tipula sp.	Mic02_F	25.5	718.680
Tipula sp.	Mic02_F	25.5	186.620
Tipula sp.	Mic02_F	25.5	1538.264
Tipula sp.	Mic02_F	25.5	626.529
Tipula sp.	Mic02_F	25.5	4282.995
Tipula sp.	Mic02_F	25.5	14703.088
Tipula sp.	Mic02_F	25.5	627.816
Tipula sp.	Mic02_F	25.5	5646.223
Tipula sp.	Mic02_F	25.5	5090.996
Tipula sp.	Mic02_F	25.5	38434.727
Tipula sp.	Mic02_F	25.5	298.077
Tipula sp.	Mic02_F	25.5	646.349
Tipula sp.	Mic02_F	25.5	246.596
Tipula sp.	Mic02_F	25.5	183.531
Tipula sp.	Mic02_F	25.5	28590.711
Tipula sp.	Mic02_F	25.5	423.949
Tipula sp.	Mic02_F	25.5	5321.632
Tipula sp.	Mic02_F	25.5	456.383
Tipula sp.	Mic02_F	25.5	397.694
Tipula sp.	Mic02_F	25.5	1817.036
Tipula sp.	Mic02_F	25.5	962.187
Tipula sp.	Mic02_F	25.5	23518.249
Tipula sp.	Mic02_F	25.5	153971.090
Tipula sp.	Mic02_F	25.5	17303.414
Gammarus fossarum	Mic03_A	12.875	8500.322
Gammarus fossarum	Mic03_A	12.875	4252.342
Gammarus fossarum	Mic03_A	12.875	4310.597
Gammarus fossarum	Mic03_A	12.875	6308.197
Gammarus fossarum	Mic03_A	12.875	10518.452
Gammarus fossarum	Mic03_A	12.875	480.153
Gammarus fossarum	Mic03_A	12.875	23750.499
Gammarus fossarum	Mic03_A	12.875	1874.161
Gammarus fossarum	Mic03_A	12.875	576.132
Gammarus fossarum	Mic03_A	12.875	5789.293
Gammarus fossarum	Mic03_A	12.875	6370.558
Gammarus fossarum	Mic03_A	12.875	14251.377
Gammarus fossarum	Mic03_A	12.875	636.440
Gammarus fossarum	Mic03_A	12.875	366.979
Gammarus fossarum	Mic03_A	12.875	9458.318
Gammarus fossarum	Mic03_A	12.875	696.234
Gammarus fossarum	Mic03_A	12.875	1141.742
Gammarus fossarum	Mic03_A	12.875	45899.377
Gammarus fossarum	Mic03_A	12.875	5053.538
Gammarus fossarum	Mic03_A	12.875	11542.915
Gammarus fossarum	Mic03_A	12.875	12333.332
Gammarus fossarum	Mic03_A	12.875	37829.935
Gammarus fossarum	Mic03_A	12.875	53185.844
Gammarus fossarum	Mic03_A	12.875	17715.612
Gammarus fossarum	Mic03_A	12.875	295.637
Gammarus fossarum	Mic03_A	12.875	6949.256
Gammarus fossarum	Mic03_A	12.875	714.455
Gammarus fossarum	Mic03_A	12.875	2963.808
Gammarus fossarum	Mic03_A	12.875	1475.617
Gammarus fossarum	Mic03_A	12.875	16597.479
Gammarus fossarum	Mic03_A	12.875	2204.443
Gammarus fossarum	Mic03_A	12.875	6933.089
Gammarus fossarum	Mic03_A	12.875	8386.122
Gammarus fossarum	Mic03_A	12.875	2029.935
Gammarus fossarum	Mic03_A	12.875	28682.138
Gammarus fossarum	Mic03_A	12.875	3429.076
Gammarus fossarum	Mic03_A	12.875	8719.226
Gammarus fossarum	Mic03_A	12.875	2848.838
Gammarus fossarum	Mic03_A	12.875	3885.876
Gammarus fossarum	Mic03_A	12.875	28850.744
Gammarus fossarum	Mic03_A	12.875	26217.987
Gammarus fossarum	Mic03_A	12.875	6754.988
Gammarus fossarum	Mic03_A	12.875	5246.780
Gammarus fossarum	Mic03_A	12.875	419.075
Gammarus fossarum	Mic03_A	12.875	11302.710
Gammarus fossarum	Mic03_A	12.875	1242.084
Gammarus fossarum	Mic03_A	12.875	10305.707
Gammarus fossarum	Mic03_A	12.875	10996.552
Gammarus fossarum	Mic03_A	12.875	5251.142
Gammarus fossarum	Mic03_A	12.875	20284.725
Gammarus fossarum	Mic03_A	12.875	3061.584
Gammarus fossarum	Mic03_A	12.875	24035.871
Gammarus fossarum	Mic03_A	12.875	3817.099
Gammarus fossarum	Mic03_A	12.875	8863.195
Gammarus fossarum	Mic03_A	12.875	240.718
Gammarus fossarum	Mic03_A	12.875	2801.105
Gammarus fossarum	Mic03_A	12.875	4016.244
Gammarus fossarum	Mic03_A	12.875	300.513
Gammarus fossarum	Mic03_A	12.875	5751.312
Gammarus fossarum	Mic03_A	12.875	3109.060
Gammarus fossarum	Mic03_A	12.875	15696.968
Gammarus fossarum	Mic03_A	12.875	8531.117
Gammarus fossarum	Mic03_A	12.875	24910.206
Gammarus fossarum	Mic03_A	12.875	16824.340
Gammarus fossarum	Mic03_A	12.875	8254.728
Gammarus fossarum	Mic03_A	12.875	27656.906
Gammarus fossarum	Mic03_A	12.875	26162.812
Gammarus fossarum	Mic03_A	12.875	19235.369
Gammarus fossarum	Mic03_A	12.875	16009.542
Gammarus fossarum	Mic03_A	12.875	20417.145
Gammarus fossarum	Mic03_A	12.875	3848.408
Gammarus fossarum	Mic03_A	12.875	10624.440
Gammarus fossarum	Mic03_A	12.875	9431.115
Gammarus fossarum	Mic03_A	12.875	3448.067
Gammarus fossarum	Mic03_A	12.875	30302.750
Gammarus fossarum	Mic03_A	12.875	9934.878
Gammarus fossarum	Mic03_B	9.625	666.722
Gammarus fossarum	Mic03_B	9.625	819.416
Gammarus fossarum	Mic03_B	9.625	6771.669
Gammarus fossarum	Mic03_B	9.625	2435.922
Gammarus fossarum	Mic03_B	9.625	435.499
Gammarus fossarum	Mic03_B	9.625	8774.915
Gammarus fossarum	Mic03_B	9.625	325.662
Gammarus fossarum	Mic03_B	9.625	3976.979
Gammarus fossarum	Mic03_B	9.625	62539.970
Gammarus fossarum	Mic03_B	9.625	4186.389
Gammarus fossarum	Mic03_B	9.625	174.508
Gammarus fossarum	Mic03_B	9.625	2390.756
Gammarus fossarum	Mic03_B	9.625	1787.421
Gammarus fossarum	Mic03_B	9.625	2786.221
Gammarus fossarum	Mic03_B	9.625	4578.774
Gammarus fossarum	Mic03_B	9.625	9394.161
Gammarus fossarum	Mic03_B	9.625	2261.928
Gammarus fossarum	Mic03_B	9.625	15272.247
Gammarus fossarum	Mic03_B	9.625	423.181
Gammarus fossarum	Mic03_B	9.625	568.177
Gammarus fossarum	Mic03_B	9.625	6446.263
Gammarus fossarum	Mic03_B	9.625	6151.653
Gammarus fossarum	Mic03_B	9.625	728.056
Gammarus fossarum	Mic03_B	9.625	13335.468
Gammarus fossarum	Mic03_B	9.625	12425.719
Gammarus fossarum	Mic03_B	9.625	15557.362
Gammarus fossarum	Mic03_B	9.625	2197.771
Gammarus fossarum	Mic03_B	9.625	508.639
Gammarus fossarum	Mic03_B	9.625	448.844
Gammarus fossarum	Mic03_B	9.625	9389.028
Gammarus fossarum	Mic03_B	9.625	830.195
Gammarus fossarum	Mic03_B	9.625	584.344
Gammarus fossarum	Mic03_B	9.625	6712.644
Gammarus fossarum	Mic03_B	9.625	5270.903
Gammarus fossarum	Mic03_B	9.625	9857.376
Gammarus fossarum	Mic03_B	9.625	6683.389
Gammarus fossarum	Mic03_B	9.625	11838.808
Gammarus fossarum	Mic03_B	9.625	4913.932
Gammarus fossarum	Mic03_B	9.625	6609.993
Gammarus fossarum	Mic03_B	9.625	5211.878
Gammarus fossarum	Mic03_B	9.625	2572.706
Gammarus fossarum	Mic03_B	9.625	11281.410
Gammarus fossarum	Mic03_B	9.625	853.548
Gammarus fossarum	Mic03_B	9.625	3227.623
Gammarus fossarum	Mic03_B	9.625	1088.107
Gammarus fossarum	Mic03_B	9.625	1182.290
Gammarus fossarum	Mic03_B	9.625	3852.001
Gammarus fossarum	Mic03_B	9.625	2167.488
Gammarus fossarum	Mic03_B	9.625	4705.292
Gammarus fossarum	Mic03_B	9.625	9077.737
Gammarus fossarum	Mic03_B	9.625	569.203
Gammarus fossarum	Mic03_B	9.625	4395.028
Gammarus fossarum	Mic03_B	9.625	6651.053
Gammarus fossarum	Mic03_B	9.625	660.306
Gammarus fossarum	Mic03_B	9.625	1492.554
Gammarus fossarum	Mic03_B	9.625	39859.614
Gammarus fossarum	Mic03_B	9.625	16866.427
Gammarus fossarum	Mic03_B	9.625	7895.447
Gammarus fossarum	Mic03_B	9.625	1026.003
Gammarus fossarum	Mic03_B	9.625	5241.134
Gammarus fossarum	Mic03_B	9.625	650.554
Gammarus fossarum	Mic03_B	9.625	7377.827
Gammarus fossarum	Mic03_B	9.625	8016.576
Gammarus fossarum	Mic03_B	9.625	984.429
Gammarus fossarum	Mic03_B	9.625	3348.495
Gammarus fossarum	Mic03_B	9.625	3222.234
Gammarus fossarum	Mic03_B	9.625	415.996
Gammarus fossarum	Mic03_B	9.625	1457.909
Gammarus fossarum	Mic03_C	11.125	12893.553
Gammarus fossarum	Mic03_C	11.125	2153.630
Gammarus fossarum	Mic03_C	11.125	18651.025
Gammarus fossarum	Mic03_C	11.125	6670.814
Gammarus fossarum	Mic03_C	11.125	8625.557
Gammarus fossarum	Mic03_C	11.125	9197.326
Gammarus fossarum	Mic03_C	11.125	4380.400
Gammarus fossarum	Mic03_C	11.125	3143.448
Gammarus fossarum	Mic03_C	11.125	7992.710
Gammarus fossarum	Mic03_C	11.125	2721.550
Gammarus fossarum	Mic03_C	11.125	1529.765
Gammarus fossarum	Mic03_C	11.125	3158.333
Gammarus fossarum	Mic03_C	11.125	1810.517
Gammarus fossarum	Mic03_C	11.125	8402.033
Gammarus fossarum	Mic03_C	11.125	1002.136
Gammarus fossarum	Mic03_C	11.125	8998.439
Gammarus fossarum	Mic03_C	11.125	3316.160
Gammarus fossarum	Mic03_C	11.125	820.186
Gammarus fossarum	Mic03_C	11.125	117.536
Gammarus fossarum	Mic03_C	11.125	1515.907
Gammarus fossarum	Mic03_C	11.125	1811.801
Gammarus fossarum	Mic03_C	11.125	1702.733
Gammarus fossarum	Mic03_C	11.125	427.287
Gammarus fossarum	Mic03_C	11.125	544.567
Gammarus fossarum	Mic03_C	11.125	1686.566
Gammarus fossarum	Mic03_C	11.125	2014.281
Gammarus fossarum	Mic03_C	11.125	7274.918
Gammarus fossarum	Mic03_C	11.125	1298.543
Gammarus fossarum	Mic03_C	11.125	1217.961
Gammarus fossarum	Mic03_C	11.125	9385.692
Gammarus fossarum	Mic03_C	11.125	1723.520
Gammarus fossarum	Mic03_C	11.125	3621.035
Gammarus fossarum	Mic03_C	11.125	4541.050
Gammarus fossarum	Mic03_C	11.125	3671.591
Gammarus fossarum	Mic03_C	11.125	10069.608
Gammarus fossarum	Mic03_C	11.125	828.142
Gammarus fossarum	Mic03_C	11.125	452.437
Gammarus fossarum	Mic03_C	11.125	2261.415
Gammarus fossarum	Mic03_C	11.125	2574.502
Gammarus fossarum	Mic03_C	11.125	3826.595
Gammarus fossarum	Mic03_C	11.125	9729.061
Gammarus fossarum	Mic03_C	11.125	1326.259
Gammarus fossarum	Mic03_C	11.125	25462.984
Gammarus fossarum	Mic03_C	11.125	1504.616
Gammarus fossarum	Mic03_C	11.125	3950.803
Gammarus fossarum	Mic03_C	11.125	3624.371
Gammarus fossarum	Mic03_C	11.125	3824.798
Gammarus fossarum	Mic03_C	11.125	19469.671
Gammarus fossarum	Mic03_C	11.125	4934.462
Gammarus fossarum	Mic03_C	11.125	1692.212
Gammarus fossarum	Mic03_C	11.125	15726.481
Gammarus fossarum	Mic03_C	11.125	3442.421
Gammarus fossarum	Mic03_C	11.125	2296.573
Gammarus fossarum	Mic03_C	11.125	10696.039
Gammarus fossarum	Mic03_C	11.125	1904.444
Gammarus fossarum	Mic03_C	11.125	23894.211
Gammarus fossarum	Mic03_C	11.125	5527.788
Gammarus fossarum	Mic03_C	11.125	557.911
Gammarus fossarum	Mic03_C	11.125	5995.623
Gammarus fossarum	Mic03_C	11.125	7966.277
Gammarus fossarum	Mic03_C	11.125	2087.677
Gammarus fossarum	Mic03_C	11.125	951.837
Gammarus fossarum	Mic03_C	11.125	1460.219
Gammarus fossarum	Mic03_C	11.125	14647.356
Gammarus fossarum	Mic03_C	11.125	7372.951
Gammarus fossarum	Mic03_C	11.125	2188.532
Gammarus fossarum	Mic03_C	11.125	1406.840
Gammarus fossarum	Mic03_C	11.125	1467.918
Gammarus fossarum	Mic03_C	11.125	3562.267
Sericostoma sp.	Mic03_D	12.5	7363.712
Sericostoma sp.	Mic03_D	12.5	25904.643
Sericostoma sp.	Mic03_D	12.5	36608.381
Sericostoma sp.	Mic03_D	12.5	45117.428
Sericostoma sp.	Mic03_D	12.5	26504.128
Sericostoma sp.	Mic03_D	12.5	37473.991
Sericostoma sp.	Mic03_D	12.5	3657.220
Sericostoma sp.	Mic03_D	12.5	21299.949
Sericostoma sp.	Mic03_D	12.5	23435.615
Sericostoma sp.	Mic03_D	12.5	7347.288
Sericostoma sp.	Mic03_D	12.5	16390.380
Sericostoma sp.	Mic03_D	12.5	42764.397
Sericostoma sp.	Mic03_D	12.5	2057.908
Sericostoma sp.	Mic03_D	12.5	4494.087
Sericostoma sp.	Mic03_D	12.5	585.114
Sericostoma sp.	Mic03_D	12.5	29704.292
Sericostoma sp.	Mic03_D	12.5	35711.719
Sericostoma sp.	Mic03_D	12.5	41003.409
Sericostoma sp.	Mic03_D	12.5	30346.634
Sericostoma sp.	Mic03_D	12.5	29458.441
Sericostoma sp.	Mic03_D	12.5	35827.716
Sericostoma sp.	Mic03_D	12.5	33231.657
Sericostoma sp.	Mic03_D	12.5	2518.300
Sericostoma sp.	Mic03_D	12.5	12390.817
Sericostoma sp.	Mic03_D	12.5	2461.072
Sericostoma sp.	Mic03_D	12.5	12311.519
Sericostoma sp.	Mic03_D	12.5	25183.002
Sericostoma sp.	Mic03_D	12.5	1203.847
Sericostoma sp.	Mic03_D	12.5	84613.399
Sericostoma sp.	Mic03_D	12.5	3617.699
Sericostoma sp.	Mic03_D	12.5	4949.860
Sericostoma sp.	Mic03_D	12.5	56740.412
Sericostoma sp.	Mic03_D	12.5	31049.797
Sericostoma sp.	Mic03_D	12.5	31829.949
Sericostoma sp.	Mic03_D	12.5	30066.908
Sericostoma sp.	Mic03_E	13.25	10047.025
Sericostoma sp.	Mic03_E	13.25	32170.239
Sericostoma sp.	Mic03_E	13.25	4114.019
Sericostoma sp.	Mic03_E	13.25	917.192
Sericostoma sp.	Mic03_E	13.25	29475.635
Sericostoma sp.	Mic03_E	13.25	2778.522
Sericostoma sp.	Mic03_E	13.25	2834.724
Sericostoma sp.	Mic03_E	13.25	2179.293
Sericostoma sp.	Mic03_E	13.25	1749.953
Sericostoma sp.	Mic03_E	13.25	10129.916
Sericostoma sp.	Mic03_E	13.25	4218.211
Sericostoma sp.	Mic03_E	13.25	25378.810
Sericostoma sp.	Mic03_E	13.25	37703.930
Sericostoma sp.	Mic03_E	13.25	13113.484
Sericostoma sp.	Mic03_E	13.25	7111.702
Sericostoma sp.	Mic03_E	13.25	3284.851
Sericostoma sp.	Mic03_E	13.25	11671.486
Sericostoma sp.	Mic03_E	13.25	66224.136
Sericostoma sp.	Mic03_E	13.25	56840.240
Sericostoma sp.	Mic03_F	16.75	30440.560
Sericostoma sp.	Mic03_F	16.75	36993.838
Sericostoma sp.	Mic03_F	16.75	22530.485
Sericostoma sp.	Mic03_F	16.75	54958.380
Sericostoma sp.	Mic03_F	16.75	22217.911
Sericostoma sp.	Mic03_F	16.75	37391.356
Sericostoma sp.	Mic03_F	16.75	19175.831
Sericostoma sp.	Mic03_F	16.75	23081.467
Sericostoma sp.	Mic03_F	16.75	28183.252
Sericostoma sp.	Mic03_F	16.75	14384.311
Sericostoma sp.	Mic03_F	16.75	1924.974
Sericostoma sp.	Mic03_F	16.75	503.231
Sericostoma sp.	Mic03_F	16.75	30958.341
Sericostoma sp.	Mic03_F	16.75	2946.281
Sericostoma sp.	Mic03_F	16.75	649.695
Sericostoma sp.	Mic03_F	16.75	14614.283
Sericostoma sp.	Mic03_F	16.75	29902.972
Sericostoma sp.	Mic03_F	16.75	720.740
Sericostoma sp.	Mic03_F	16.75	880.589
Sericostoma sp.	Mic03_F	16.75	802.852
Sericostoma sp.	Mic03_F	16.75	5210.947
Sericostoma sp.	Mic03_F	16.75	1286.778
Sericostoma sp.	Mic03_F	16.75	9337.182
Sericostoma sp.	Mic03_F	16.75	7198.902
Sericostoma sp.	Mic03_F	16.75	624.469
Sericostoma sp.	Mic03_F	16.75	1218.307
Sericostoma sp.	Mic03_F	16.75	14162.791
Sericostoma sp.	Mic03_F	16.75	5468.354
Sericostoma sp.	Mic03_F	16.75	503.488
Sericostoma sp.	Mic03_F	16.75	17053.472
Sericostoma sp.	Mic03_F	16.75	507.864
Sericostoma sp.	Mic03_F	16.75	14896.143
Sericostoma sp.	Mic03_F	16.75	412.366
Sericostoma sp.	Mic03_F	16.75	279.287
Sericostoma sp.	Mic03_F	16.75	234.498
Sericostoma sp.	Mic03_F	16.75	165.513
Sericostoma sp.	Mic03_F	16.75	1648.177
Sericostoma sp.	Mic03_F	16.75	1319.468
Sericostoma sp.	Mic03_F	16.75	1833.510
Sericostoma sp.	Mic03_F	16.75	1375.840
Sericostoma sp.	Mic03_F	16.75	2533.400
Sericostoma sp.	Mic03_F	16.75	986.126
Sericostoma sp.	Mic03_F	16.75	3132.643
Sericostoma sp.	Mic03_F	16.75	339.777
Sericostoma sp.	Mic03_F	16.75	11219.599
Sericostoma sp.	Mic03_F	16.75	879.302
Sericostoma sp.	Mic03_F	16.75	680.069
Sericostoma sp.	Mic03_F	16.75	662.823
Sericostoma sp.	Mic03_F	16.75	379.675
Sericostoma sp.	Mic03_F	16.75	44508.503
Sericostoma sp.	Mic03_F	16.75	705.038
Sericostoma sp.	Mic03_F	16.75	249.170
Sericostoma sp.	Mic03_F	16.75	4032.281
Sericostoma sp.	Mic03_F	16.75	9763.963
Sericostoma sp.	Mic03_F	16.75	11728.235
Sericostoma sp.	Mic03_F	16.75	4075.268
Sericostoma sp.	Mic03_F	16.75	532.575
Sericostoma sp.	Mic03_F	16.75	6743.806
Sericostoma sp.	Mic03_F	16.75	349.044
Sericostoma sp.	Mic03_F	16.75	252.516
Sericostoma sp.	Mic03_F	16.75	970.682
Sericostoma sp.	Mic03_F	16.75	521.249
Sericostoma sp.	Mic03_F	16.75	1289.352
Sericostoma sp.	Mic03_F	16.75	5586.762
Sericostoma sp.	Mic03_F	16.75	1511.751
Sericostoma sp.	Mic03_F	16.75	79401.825
Sericostoma sp.	Mic03_F	16.75	1639.940
Sericostoma sp.	Mic03_F	16.75	2239.441
Sericostoma sp.	Mic03_F	16.75	4032.023
Sericostoma sp.	Mic03_F	16.75	223.944
Sericostoma sp.	Mic03_F	16.75	752.143
Sericostoma sp.	Mic03_F	16.75	490.103
Sericostoma sp.	Mic03_F	16.75	3506.913
Sericostoma sp.	Mic03_F	16.75	6041.857
Sericostoma sp.	Mic03_F	16.75	212.361
Sericostoma sp.	Mic03_F	16.75	2549.359
Sericostoma sp.	Mic03_F	16.75	221.627
Sericostoma sp.	Mic03_F	16.75	141.316
Sericostoma sp.	Mic03_F	16.75	759.865
Sericostoma sp.	Mic03_F	16.75	129.991
Sericostoma sp.	Mic03_F	16.75	155.731
Sericostoma sp.	Mic03_F	16.75	1262.324
Sericostoma sp.	Mic03_F	16.75	141.316
Sericostoma sp.	Mic03_F	16.75	3723.650
Sericostoma sp.	Mic03_F	16.75	1507.375
Sericostoma sp.	Mic03_F	16.75	771.191
Sericostoma sp.	Mic03_F	16.75	455.610
Sericostoma sp.	Mic03_F	16.75	138.485
Sericostoma sp.	Mic03_F	16.75	363.974
Sericostoma sp.	Mic03_F	16.75	188.679
Sericostoma sp.	Mic03_F	16.75	394.348
Sericostoma sp.	Mic03_F	16.75	603.619
Sericostoma sp.	Mic03_F	16.75	167.572
Sericostoma sp.	Mic03_F	16.75	1864.656
Sericostoma sp.	Mic03_F	16.75	8511.163
Sericostoma sp.	Mic03_F	16.75	53997.048
Sericostoma sp.	Mic03_F	16.75	51720.235
Sericostoma sp.	Mic03_F	16.75	3433.439
Sericostoma sp.	Mic03_F	16.75	45770.549
Sericostoma sp.	Mic03_F	16.75	6061.577
Sericostoma sp.	Mic03_F	16.75	29978.115
Sericostoma sp.	Mic03_F	16.75	7193.054
Sericostoma sp.	Mic03_F	16.75	27740.567
Sericostoma sp.	Mic03_F	16.75	59835.870
Sericostoma sp.	Mic03_F	16.75	4283.138
Sericostoma sp.	Mic03_F	16.75	54545.207
Sericostoma sp.	Mic03_F	16.75	9769.865
Sericostoma sp.	Mic03_F	16.75	6693.141
Sericostoma sp.	Mic03_F	16.75	11172.343
Sericostoma sp.	Mic03_F	16.75	1161.163
Sericostoma sp.	Mic03_F	16.75	305.285
Sericostoma sp.	Mic03_F	16.75	6871.480
Sericostoma sp.	Mic03_F	16.75	441.968
Sericostoma sp.	Mic03_F	16.75	35584.974
Sericostoma sp.	Mic03_F	16.75	25315.207
Sericostoma sp.	Mic03_F	16.75	618.034
Sericostoma sp.	Mic03_F	16.75	4408.352
Sericostoma sp.	Mic03_F	16.75	3552.474
Sericostoma sp.	Mic03_F	16.75	5064.998
Sericostoma sp.	Mic03_F	16.75	3398.030
Sericostoma sp.	Mic03_F	16.75	589.719
Sericostoma sp.	Mic03_F	16.75	1496.050
Sericostoma sp.	Mic03_F	16.75	1003.887
Sericostoma sp.	Mic03_F	16.75	19811.588
Sericostoma sp.	Mic03_F	16.75	1330.279
Sericostoma sp.	Mic03_F	16.75	2583.079
Sericostoma sp.	Mic03_F	16.75	3396.228
Sericostoma sp.	Mic03_F	16.75	501.429
Sericostoma sp.	Mic03_F	16.75	200.777
Sericostoma sp.	Mic03_F	16.75	110.942
Sericostoma sp.	Mic03_F	16.75	572.731
Sericostoma sp.	Mic03_F	16.75	253.803
Sericostoma sp.	Mic03_F	16.75	1329.507
Sericostoma sp.	Mic03_F	16.75	1273.135
Sericostoma sp.	Mic03_F	16.75	2198.513
Sericostoma sp.	Mic03_F	16.75	549.307
Sericostoma sp.	Mic03_F	16.75	17287.455
Sericostoma sp.	Mic03_F	16.75	2108.678
Sericostoma sp.	Mic03_F	16.75	1997.736
Sericostoma sp.	Mic03_F	16.75	440.166
Sericostoma sp.	Mic03_F	16.75	5001.676
Sericostoma sp.	Mic03_F	16.75	463.075
Sericostoma sp.	Mic03_F	16.75	1911.504
Sericostoma sp.	Mic03_F	16.75	214.935
Sericostoma sp.	Mic03_F	16.75	5182.890
Sericostoma sp.	Mic03_F	16.75	1674.690
Sericostoma sp.	Mic03_F	16.75	1775.079
Sericostoma sp.	Mic03_F	16.75	6719.867
Sericostoma sp.	Mic03_F	16.75	709.414
Sericostoma sp.	Mic03_F	16.75	1213.159
Sericostoma sp.	Mic03_F	16.75	3476.539
Sericostoma sp.	Mic03_F	16.75	206.183
Sericostoma sp.	Mic03_F	16.75	1554.738
Sericostoma sp.	Mic03_F	16.75	131.535
Sericostoma sp.	Mic03_F	16.75	1718.192
Sericostoma sp.	Mic03_F	16.75	869.778
Sericostoma sp.	Mic03_F	16.75	3066.747
Sericostoma sp.	Mic03_F	16.75	38341.031
Sericostoma sp.	Mic03_F	16.75	2393.628
Sericostoma sp.	Mic03_F	16.75	139225.530
Sericostoma sp.	Mic03_F	16.75	1349.842
Sericostoma sp.	Mic03_F	16.75	685.732
Sericostoma sp.	Mic03_F	16.75	1179.696
Sericostoma sp.	Mic03_F	16.75	43250.812
Sericostoma sp.	Mic03_F	16.75	623.697
Sericostoma sp.	Mic03_F	16.75	4680.432
Sericostoma sp.	Mic03_F	16.75	361.399
Sericostoma sp.	Mic03_F	16.75	555.484
Sericostoma sp.	Mic03_F	16.75	9367.298
Sericostoma sp.	Mic03_F	16.75	333.342
Sericostoma sp.	Mic03_F	16.75	419.059
Sericostoma sp.	Mic03_F	16.75	1578.420
Sericostoma sp.	Mic03_F	16.75	2732.375
Sericostoma sp.	Mic03_F	16.75	1528.225
Sericostoma sp.	Mic03_F	16.75	6853.204
Sericostoma sp.	Mic03_F	16.75	168.344
Sericostoma sp.	Mic03_F	16.75	567.582
Sericostoma sp.	Mic03_F	16.75	4584.419
Sericostoma sp.	Mic03_F	16.75	3854.927
Sericostoma sp.	Mic03_F	16.75	217.252
Sericostoma sp.	Mic03_F	16.75	4499.989
Sericostoma sp.	Mic03_F	16.75	60235.442
Sericostoma sp.	Mic03_F	16.75	67670.240
Sericostoma sp.	Mic03_F	16.75	3736.005
Sericostoma sp.	Mic03_F	16.75	54491.059
Sericostoma sp.	Mic03_F	16.75	15517.841
Sericostoma sp.	Mic03_F	16.75	1004.446
Sericostoma sp.	Mic03_F	16.75	29906.515
Sericostoma sp.	Mic03_F	16.75	5059.697
Gammarus fossarum	Mic04_A	12.375	4909.569
Gammarus fossarum	Mic04_A	12.375	6206.315
Gammarus fossarum	Mic04_A	12.375	54833.145
Gammarus fossarum	Mic04_A	12.375	68502.488
Gammarus fossarum	Mic04_A	12.375	4895.454
Gammarus fossarum	Mic04_A	12.375	10711.950
Gammarus fossarum	Mic04_A	12.375	2471.337
Gammarus fossarum	Mic04_A	12.375	10352.413
Gammarus fossarum	Mic04_A	12.375	5760.807
Gammarus fossarum	Mic04_A	12.375	8650.193
Gammarus fossarum	Mic04_A	12.375	741.914
Gammarus fossarum	Mic04_A	12.375	2895.545
Gammarus fossarum	Mic04_A	12.375	2429.250
Gammarus fossarum	Mic04_A	12.375	5609.396
Gammarus fossarum	Mic04_A	12.375	7820.512
Gammarus fossarum	Mic04_A	12.375	454.490
Gammarus fossarum	Mic04_A	12.375	2390.756
Gammarus fossarum	Mic04_A	12.375	26600.877
Gammarus fossarum	Mic04_A	12.375	7566.962
Gammarus fossarum	Mic04_A	12.375	10438.897
Gammarus fossarum	Mic04_A	12.375	874.335
Gammarus fossarum	Mic04_A	12.375	2004.786
Gammarus fossarum	Mic04_A	12.375	339.007
Gammarus fossarum	Mic04_A	12.375	1432.246
Gammarus fossarum	Mic04_A	12.375	718.305
Gammarus fossarum	Mic04_A	12.375	1689.645
Gammarus fossarum	Mic04_A	12.375	12494.239
Gammarus fossarum	Mic04_A	12.375	2959.189
Gammarus fossarum	Mic04_A	12.375	3097.255
Gammarus fossarum	Mic04_A	12.375	13600.566
Gammarus fossarum	Mic04_A	12.375	8529.321
Gammarus fossarum	Mic04_A	12.375	45179.533
Gammarus fossarum	Mic04_A	12.375	1102.478
Gammarus fossarum	Mic04_A	12.375	7160.975
Gammarus fossarum	Mic04_A	12.375	4977.576
Gammarus fossarum	Mic04_A	12.375	3179.890
Gammarus fossarum	Mic04_A	12.375	11876.276
Gammarus fossarum	Mic04_A	12.375	7774.062
Gammarus fossarum	Mic04_A	12.375	3151.404
Gammarus fossarum	Mic04_A	12.375	30572.724
Gammarus fossarum	Mic04_A	12.375	2882.713
Gammarus fossarum	Mic04_A	12.375	20544.690
Gammarus fossarum	Mic04_A	12.375	4143.532
Gammarus fossarum	Mic04_A	12.375	7658.065
Gammarus fossarum	Mic04_A	12.375	5615.555
Gammarus fossarum	Mic04_A	12.375	17898.845
Gammarus fossarum	Mic04_A	12.375	15304.583
Gammarus fossarum	Mic04_A	12.375	11177.219
Gammarus fossarum	Mic04_A	12.375	9970.806
Gammarus fossarum	Mic04_A	12.375	8911.698
Gammarus fossarum	Mic04_A	12.375	2849.865
Gammarus fossarum	Mic04_B	12.75	NA
Gammarus fossarum	Mic04_C	9.25	12541.458
Gammarus fossarum	Mic04_C	9.25	1058.851
Gammarus fossarum	Mic04_C	9.25	18170.615
Gammarus fossarum	Mic04_C	9.25	1131.990
Gammarus fossarum	Mic04_C	9.25	1143.025
Gammarus fossarum	Mic04_C	9.25	518.391
Gammarus fossarum	Mic04_C	9.25	2095.632
Gammarus fossarum	Mic04_C	9.25	1377.328
Gammarus fossarum	Mic04_C	9.25	9243.263
Gammarus fossarum	Mic04_C	9.25	878.184
Gammarus fossarum	Mic04_C	9.25	6143.185
Gammarus fossarum	Mic04_C	9.25	3849.435
Gammarus fossarum	Mic04_C	9.25	1488.448
Gammarus fossarum	Mic04_C	9.25	1582.118
Gammarus fossarum	Mic04_C	9.25	1960.389
Gammarus fossarum	Mic04_C	9.25	719.844
Gammarus fossarum	Mic04_C	9.25	393.925
Gammarus fossarum	Mic04_C	9.25	725.490
Gammarus fossarum	Mic04_C	9.25	544.310
Gammarus fossarum	Mic04_C	9.25	728.570
Gammarus fossarum	Mic04_C	9.25	3594.346
Gammarus fossarum	Mic04_C	9.25	2203.416
Gammarus fossarum	Mic04_C	9.25	2952.260
Gammarus fossarum	Mic04_C	9.25	610.007
Gammarus fossarum	Mic04_C	9.25	3916.672
Gammarus fossarum	Mic04_C	9.25	1064.754
Gammarus fossarum	Mic04_C	9.25	1368.346
Gammarus fossarum	Mic04_D	11	3588.700
Gammarus fossarum	Mic04_D	11	9898.950
Gammarus fossarum	Mic04_D	11	2490.584
Gammarus fossarum	Mic04_D	11	15815.274
Gammarus fossarum	Mic04_D	11	21003.029
Gammarus fossarum	Mic04_D	11	2993.577
Gammarus fossarum	Mic04_D	11	13691.413
Gammarus fossarum	Mic04_D	11	6273.039
Gammarus fossarum	Mic04_D	11	11049.931
Gammarus fossarum	Mic04_D	11	3778.092
Gammarus fossarum	Mic04_D	11	18811.674
Gammarus fossarum	Mic04_D	11	2921.721
Gammarus fossarum	Mic04_D	11	3466.801
Gammarus fossarum	Mic04_D	11	5676.633
Gammarus fossarum	Mic04_D	11	2574.502
Gammarus fossarum	Mic04_D	11	2161.073
Gammarus fossarum	Mic04_D	11	3238.658
Gammarus fossarum	Mic04_D	11	2407.950
Gammarus fossarum	Mic04_D	11	4599.048
Gammarus fossarum	Mic04_D	11	4885.959
Gammarus fossarum	Mic04_D	11	2241.654
Gammarus fossarum	Mic04_D	11	954.147
Gammarus fossarum	Mic04_D	11	1404.274
Gammarus fossarum	Mic04_D	11	31119.087
Gammarus fossarum	Mic04_D	11	3096.742
Gammarus fossarum	Mic04_D	11	1060.391
Gammarus fossarum	Mic04_D	11	1409.406
Gammarus fossarum	Mic04_D	11	12543.511
Gammarus fossarum	Mic04_D	11	562.017
Gammarus fossarum	Mic04_D	11	15907.404
Gammarus fossarum	Mic04_D	11	414.199
Gammarus fossarum	Mic04_D	11	646.962
Gammarus fossarum	Mic04_D	11	214.542
Gammarus fossarum	Mic04_D	11	3336.433
Gammarus fossarum	Mic04_D	11	595.379
Gammarus fossarum	Mic04_D	11	2050.209
Gammarus fossarum	Mic04_D	11	639.263
Gammarus fossarum	Mic04_D	11	195.295
Gammarus fossarum	Mic04_D	11	1143.025
Gammarus fossarum	Mic04_D	11	7001.609
Gammarus fossarum	Mic04_D	11	1995.290
Gammarus fossarum	Mic04_D	11	3126.511
Gammarus fossarum	Mic04_D	11	4498.706
Gammarus fossarum	Mic04_D	11	7615.465
Gammarus fossarum	Mic04_D	11	13022.638
Gammarus fossarum	Mic04_D	11	1826.172
Gammarus fossarum	Mic04_D	11	5399.217
Gammarus fossarum	Mic04_D	11	3214.278
Gammarus fossarum	Mic04_D	11	3177.837
Gammarus fossarum	Mic04_D	11	4551.315
Gammarus fossarum	Mic04_E	10.875	NA
Gammarus fossarum	Mic04_F	9.625	5810.593
Gammarus fossarum	Mic04_F	9.625	888.450
Gammarus fossarum	Mic04_F	9.625	1738.918
Gammarus fossarum	Mic04_F	9.625	1107.611
Gammarus fossarum	Mic04_F	9.625	285.885
Gammarus fossarum	Mic04_F	9.625	5465.427
Gammarus fossarum	Mic04_F	9.625	324.379
Gammarus fossarum	Mic04_F	9.625	437.552
Gammarus fossarum	Mic04_F	9.625	438.322
Gammarus fossarum	Mic04_F	9.625	354.918
Gammarus fossarum	Mic04_F	9.625	3113.423
Gammarus fossarum	Mic04_F	9.625	669.288
Gammarus fossarum	Mic04_F	9.625	2237.548
Gammarus fossarum	Mic04_F	9.625	4937.542
Gammarus fossarum	Mic04_F	9.625	1283.402
Gammarus fossarum	Mic04_F	9.625	1121.982
Gammarus fossarum	Mic04_F	9.625	6749.599
Gammarus fossarum	Mic04_F	9.625	684.173
Gammarus fossarum	Mic04_F	9.625	639.006
Gammarus fossarum	Mic04_F	9.625	378.014
Gammarus fossarum	Mic04_F	9.625	4633.950
Gammarus fossarum	Mic04_F	9.625	5049.945
Gammarus fossarum	Mic04_F	9.625	1231.049
Gammarus fossarum	Mic04_F	9.625	23388.139
Sericostoma sp.	Mic05_A	15	5428.473
Sericostoma sp.	Mic05_A	15	6841.985
Sericostoma sp.	Mic05_A	15	62271.023
Sericostoma sp.	Mic05_A	15	15689.783
Sericostoma sp.	Mic05_A	15	8614.778
Sericostoma sp.	Mic05_A	15	713.942
Sericostoma sp.	Mic05_A	15	17119.463
Sericostoma sp.	Mic05_A	15	32713.266
Sericostoma sp.	Mic05_A	15	49412.884
Sericostoma sp.	Mic05_A	15	2508.805
Sericostoma sp.	Mic05_A	15	35944.225
Sericostoma sp.	Mic05_A	15	10362.422
Sericostoma sp.	Mic05_A	15	44754.812
Sericostoma sp.	Mic05_A	15	2405.640
Sericostoma sp.	Mic05_A	15	15310.229
Sericostoma sp.	Mic05_A	15	16857.958
Sericostoma sp.	Mic05_A	15	58850.928
Sericostoma sp.	Mic05_A	15	848.415
Sericostoma sp.	Mic05_A	15	18936.653
Sericostoma sp.	Mic05_A	15	900.511
Sericostoma sp.	Mic05_A	15	35442.772
Sericostoma sp.	Mic05_A	15	50030.590
Sericostoma sp.	Mic05_A	15	1479.466
Sericostoma sp.	Mic05_A	15	64424.910
Sericostoma sp.	Mic05_A	15	53732.207
Sericostoma sp.	Mic05_A	15	78110.677
Sericostoma sp.	Mic05_A	15	40481.682
Sericostoma sp.	Mic05_A	15	19401.664
Sericostoma sp.	Mic05_A	15	33991.535
Sericostoma sp.	Mic05_A	15	26452.546
Sericostoma sp.	Mic05_A	15	92979.504
Sericostoma sp.	Mic05_A	15	4241.820
Sericostoma sp.	Mic05_A	15	25247.159
Sericostoma sp.	Mic05_B	14.875	24441.601
Sericostoma sp.	Mic05_B	14.875	6967.734
Sericostoma sp.	Mic05_B	14.875	103779.734
Sericostoma sp.	Mic05_B	14.875	761.675
Sericostoma sp.	Mic05_B	14.875	43947.200
Sericostoma sp.	Mic05_B	14.875	27501.388
Sericostoma sp.	Mic05_B	14.875	25084.970
Sericostoma sp.	Mic05_B	14.875	10612.635
Sericostoma sp.	Mic05_B	14.875	308.725
Sericostoma sp.	Mic05_B	14.875	20639.129
Sericostoma sp.	Mic05_B	14.875	4070.649
Sericostoma sp.	Mic05_B	14.875	44417.601
Sericostoma sp.	Mic05_B	14.875	56822.533
Sericostoma sp.	Mic05_B	14.875	4485.361
Sericostoma sp.	Mic05_B	14.875	17157.187
Sericostoma sp.	Mic05_B	14.875	22784.034
Sericostoma sp.	Mic05_B	14.875	9010.500
Sericostoma sp.	Mic05_B	14.875	14281.146
Sericostoma sp.	Mic05_B	14.875	3892.548
Sericostoma sp.	Mic05_C	12	36101.026
Sericostoma sp.	Mic05_C	12	20832.114
Sericostoma sp.	Mic05_C	12	9574.057
Sericostoma sp.	Mic05_C	12	12910.234
Sericostoma sp.	Mic05_C	12	11652.496
Sericostoma sp.	Mic05_C	12	21941.521
Sericostoma sp.	Mic05_C	12	23100.715
Sericostoma sp.	Mic05_C	12	36294.011
Sericostoma sp.	Mic05_C	12	26384.282
Sericostoma sp.	Mic05_C	12	47424.779
Sericostoma sp.	Mic05_C	12	16761.979
Sericostoma sp.	Mic05_C	12	40113.676
Sericostoma sp.	Mic05_C	12	22997.036
Sericostoma sp.	Mic05_C	12	1040.374
Sericostoma sp.	Mic05_C	12	1022.153
Sericostoma sp.	Mic05_C	12	11229.571
Sericostoma sp.	Mic05_D	16.875	9660.541
Sericostoma sp.	Mic05_D	16.875	3290.240
Sericostoma sp.	Mic05_D	16.875	69415.830
Sericostoma sp.	Mic05_D	16.875	13065.238
Sericostoma sp.	Mic05_D	16.875	84682.272
Sericostoma sp.	Mic05_D	16.875	1023.965
Sericostoma sp.	Mic05_D	16.875	27539.718
Sericostoma sp.	Mic05_D	16.875	73055.970
Sericostoma sp.	Mic05_D	16.875	45170.296
Sericostoma sp.	Mic05_D	16.875	289.325
Sericostoma sp.	Mic05_D	16.875	8734.881
Sericostoma sp.	Mic05_D	16.875	9627.950
Sericostoma sp.	Mic05_D	16.875	7340.102
Sericostoma sp.	Mic05_D	16.875	99401.900
Sericostoma sp.	Mic05_D	16.875	6043.869
Sericostoma sp.	Mic05_D	16.875	51195.429
Sericostoma sp.	Mic05_D	16.875	13864.124
Sericostoma sp.	Mic05_D	16.875	63230.815
Sericostoma sp.	Mic05_D	16.875	30711.560
Sericostoma sp.	Mic05_D	16.875	2284.487
Sericostoma sp.	Mic05_D	16.875	596.155
Sericostoma sp.	Mic05_D	16.875	509.151
Sericostoma sp.	Mic05_D	16.875	285.979
Sericostoma sp.	Mic05_D	16.875	598.471
Sericostoma sp.	Mic05_D	16.875	1495.792
Sericostoma sp.	Mic05_D	16.875	248.655
Sericostoma sp.	Mic05_D	16.875	439.651
Sericostoma sp.	Mic05_D	16.875	611.856
Sericostoma sp.	Mic05_D	16.875	612.629
Sericostoma sp.	Mic05_D	16.875	496.796
Sericostoma sp.	Mic05_D	16.875	488.301
Sericostoma sp.	Mic05_D	16.875	1080.852
Sericostoma sp.	Mic05_D	16.875	434.246
Sericostoma sp.	Mic05_D	16.875	7434.944
Sericostoma sp.	Mic05_D	16.875	519.962
Sericostoma sp.	Mic05_D	16.875	324.333
Sericostoma sp.	Mic05_D	16.875	205.926
Sericostoma sp.	Mic05_D	16.875	358.053
Sericostoma sp.	Mic05_D	16.875	28406.922
Sericostoma sp.	Mic05_D	16.875	329.481
Sericostoma sp.	Mic05_D	16.875	305.542
Sericostoma sp.	Mic05_D	16.875	570.157
Sericostoma sp.	Mic05_D	16.875	345.955
Sericostoma sp.	Mic05_D	16.875	637.597
Sericostoma sp.	Mic05_D	16.875	1039.924
Sericostoma sp.	Mic05_D	16.875	1110.711
Sericostoma sp.	Mic05_D	16.875	718.680
Sericostoma sp.	Mic05_D	16.875	92033.816
Sericostoma sp.	Mic05_D	16.875	464.105
Sericostoma sp.	Mic05_D	16.875	1058.972
Sericostoma sp.	Mic05_D	16.875	14861.908
Sericostoma sp.	Mic05_D	16.875	7400.966
Sericostoma sp.	Mic05_D	16.875	271.050
Sericostoma sp.	Mic05_D	16.875	392.546
Sericostoma sp.	Mic05_D	16.875	875.184
Sericostoma sp.	Mic05_D	16.875	199.490
Sericostoma sp.	Mic05_D	16.875	651.497
Sericostoma sp.	Mic05_D	16.875	35010.699
Sericostoma sp.	Mic05_D	16.875	535.149
Sericostoma sp.	Mic05_D	16.875	1123.324
Sericostoma sp.	Mic05_D	16.875	276.970
Sericostoma sp.	Mic05_D	16.875	200.263
Sericostoma sp.	Mic05_D	16.875	481.094
Sericostoma sp.	Mic05_D	16.875	237.329
Sericostoma sp.	Mic05_D	16.875	749.054
Sericostoma sp.	Mic05_D	16.875	721.769
Sericostoma sp.	Mic05_D	16.875	415.712
Sericostoma sp.	Mic05_D	16.875	2168.397
Sericostoma sp.	Mic05_D	16.875	1498.881
Sericostoma sp.	Mic05_D	16.875	313.007
Sericostoma sp.	Mic05_D	16.875	1432.985
Sericostoma sp.	Mic05_D	16.875	1127.958
Sericostoma sp.	Mic05_D	16.875	21148.302
Sericostoma sp.	Mic05_D	16.875	1123.839
Sericostoma sp.	Mic05_D	16.875	355.736
Sericostoma sp.	Mic05_D	16.875	123.041
Sericostoma sp.	Mic05_D	16.875	554.197
Sericostoma sp.	Mic05_D	16.875	29288.541
Sericostoma sp.	Mic05_D	16.875	880.075
Sericostoma sp.	Mic05_D	16.875	316.611
Sericostoma sp.	Mic05_D	16.875	34870.412
Sericostoma sp.	Mic05_D	16.875	2542.409
Sericostoma sp.	Mic05_D	16.875	162.424
Sericostoma sp.	Mic05_D	16.875	893.460
Sericostoma sp.	Mic05_D	16.875	366.548
Sericostoma sp.	Mic05_D	16.875	372.211
Sericostoma sp.	Mic05_D	16.875	14628.622
Sericostoma sp.	Mic05_D	16.875	53921.342
Sericostoma sp.	Mic05_D	16.875	15672.483
Sericostoma sp.	Mic05_D	16.875	1912.791
Sericostoma sp.	Mic05_D	16.875	220.083
Sericostoma sp.	Mic05_D	16.875	43346.053
Sericostoma sp.	Mic05_D	16.875	765.786
Sericostoma sp.	Mic05_D	16.875	1295.529
Sericostoma sp.	Mic05_D	16.875	949.317
Sericostoma sp.	Mic05_D	16.875	39721.762
Sericostoma sp.	Mic05_D	16.875	833.484
Sericostoma sp.	Mic05_D	16.875	67230.849
Sericostoma sp.	Mic05_D	16.875	18046.805
Sericostoma sp.	Mic05_D	16.875	585.086
Sericostoma sp.	Mic05_D	16.875	642.488
Sericostoma sp.	Mic05_D	16.875	251.229
Sericostoma sp.	Mic05_D	16.875	360.627
Sericostoma sp.	Mic05_D	16.875	32818.621
Sericostoma sp.	Mic05_D	16.875	481.351
Sericostoma sp.	Mic05_D	16.875	2379.985
Sericostoma sp.	Mic05_D	16.875	743.391
Sericostoma sp.	Mic05_D	16.875	930.012
Sericostoma sp.	Mic05_D	16.875	2121.291
Sericostoma sp.	Mic05_D	16.875	77485.272
Sericostoma sp.	Mic05_D	16.875	7040.103
Sericostoma sp.	Mic05_D	16.875	14607.322
Sericostoma sp.	Mic05_D	16.875	23088.910
Sericostoma sp.	Mic05_E	15	2777.495
Sericostoma sp.	Mic05_E	15	38907.777
Sericostoma sp.	Mic05_E	15	19421.681
Sericostoma sp.	Mic05_E	15	4385.533
Sericostoma sp.	Mic05_E	15	29618.321
Sericostoma sp.	Mic05_E	15	93266.415
Sericostoma sp.	Mic05_E	15	47125.037
Sericostoma sp.	Mic05_E	15	93804.052
Sericostoma sp.	Mic05_E	15	1969.114
Sericostoma sp.	Mic05_E	15	47623.410
Sericostoma sp.	Mic05_E	15	4698.877
Sericostoma sp.	Mic05_E	15	26202.076
Sericostoma sp.	Mic05_E	15	10746.852
Sericostoma sp.	Mic05_E	15	1824.889
Sericostoma sp.	Mic05_E	15	9009.730
Sericostoma sp.	Mic05_E	15	9890.738
Sericostoma sp.	Mic05_E	15	4435.319
Sericostoma sp.	Mic05_E	15	6780.394
Sericostoma sp.	Mic05_E	15	110976.124
Sericostoma sp.	Mic05_E	15	18908.423
Sericostoma sp.	Mic05_E	15	70397.693
Sericostoma sp.	Mic05_E	15	74281.516
Sericostoma sp.	Mic05_F	15.375	22463.248
Sericostoma sp.	Mic05_F	15.375	36858.338
Sericostoma sp.	Mic05_F	15.375	12456.001
Sericostoma sp.	Mic05_F	15.375	3871.505
Sericostoma sp.	Mic05_F	15.375	5520.346
Sericostoma sp.	Mic05_F	15.375	1903.417
Sericostoma sp.	Mic05_F	15.375	23360.936
Sericostoma sp.	Mic05_F	15.375	16957.273
Sericostoma sp.	Mic05_F	15.375	6206.829
Sericostoma sp.	Mic05_F	15.375	33495.215
Sericostoma sp.	Mic05_F	15.375	16420.405
Sericostoma sp.	Mic05_F	15.375	4180.230
Sericostoma sp.	Mic05_F	15.375	50899.536
Sericostoma sp.	Mic05_F	15.375	3478.349
Sericostoma sp.	Mic05_F	15.375	1293.410
Sericostoma sp.	Mic05_F	15.375	2633.013
Sericostoma sp.	Mic05_F	15.375	29052.454
Sericostoma sp.	Mic05_F	15.375	13389.617
Sericostoma sp.	Mic05_F	15.375	26473.589
Sericostoma sp.	Mic05_F	15.375	38425.571
Sericostoma sp.	Mic05_F	15.375	2556.281
Sericostoma sp.	Mic05_F	15.375	18291.744
Sericostoma sp.	Mic05_F	15.375	12749.071
Sericostoma sp.	Mic05_F	15.375	28817.895
Sericostoma sp.	Mic05_F	15.375	30208.054
Sericostoma sp.	Mic05_F	15.375	1950.637
Sericostoma sp.	Mic05_F	15.375	33924.042
Sericostoma sp.	Mic05_F	15.375	36314.541
Sericostoma sp.	Mic05_F	15.375	5009.398
Sericostoma sp.	Mic05_F	15.375	13016.479
Sericostoma sp.	Mic05_F	15.375	31931.061
Sericostoma sp.	Mic05_F	15.375	715.738
Sericostoma sp.	Mic05_F	15.375	2074.332
Sericostoma sp.	Mic05_F	15.375	3644.901
Sericostoma sp.	Mic05_F	15.375	39489.811
Sericostoma sp.	Mic05_F	15.375	3782.711
Sericostoma sp.	Mic05_F	15.375	452.180
Sericostoma sp.	Mic05_F	15.375	9424.956
Sericostoma sp.	Mic05_F	15.375	42142.328
Sericostoma sp.	Mic05_F	15.375	27690.267
Sericostoma sp.	Mic05_F	15.375	3642.848
Sericostoma sp.	Mic06_A	14.25	50854.113
Sericostoma sp.	Mic06_A	14.25	6086.470
Sericostoma sp.	Mic06_A	14.25	72258.766
Sericostoma sp.	Mic06_A	14.25	17649.145
Sericostoma sp.	Mic06_A	14.25	49596.667
Sericostoma sp.	Mic06_A	14.25	5316.742
Sericostoma sp.	Mic06_A	14.25	43499.725
Sericostoma sp.	Mic06_A	14.25	2905.610
Sericostoma sp.	Mic06_A	14.25	1368.633
Sericostoma sp.	Mic06_A	14.25	268.476
Sericostoma sp.	Mic06_A	14.25	1247.394
Sericostoma sp.	Mic06_A	14.25	1443.281
Sericostoma sp.	Mic06_A	14.25	620.351
Sericostoma sp.	Mic06_A	14.25	15574.668
Sericostoma sp.	Mic06_A	14.25	13120.293
Sericostoma sp.	Mic06_A	14.25	1196.943
Sericostoma sp.	Mic06_A	14.25	1221.654
Sericostoma sp.	Mic06_A	14.25	7296.974
Sericostoma sp.	Mic06_A	14.25	2638.937
Sericostoma sp.	Mic06_A	14.25	9234.219
Sericostoma sp.	Mic06_A	14.25	2613.453
Sericostoma sp.	Mic06_A	14.25	251.487
Sericostoma sp.	Mic06_A	14.25	695.771
Sericostoma sp.	Mic06_A	14.25	19331.266
Sericostoma sp.	Mic06_A	14.25	395.120
Sericostoma sp.	Mic06_A	14.25	40466.183
Sericostoma sp.	Mic06_A	14.25	205.926
Sericostoma sp.	Mic06_A	14.25	23137.544
Sericostoma sp.	Mic06_A	14.25	3073.182
Sericostoma sp.	Mic06_A	14.25	237.329
Sericostoma sp.	Mic06_A	14.25	543.901
Sericostoma sp.	Mic06_A	14.25	34919.835
Sericostoma sp.	Mic06_A	14.25	21240.197
Sericostoma sp.	Mic06_A	14.25	41613.961
Sericostoma sp.	Mic06_A	14.25	38798.958
Sericostoma sp.	Mic06_A	14.25	337.461
Sericostoma sp.	Mic06_A	14.25	6919.615
Sericostoma sp.	Mic06_A	14.25	4129.838
Sericostoma sp.	Mic06_A	14.25	508.121
Sericostoma sp.	Mic06_A	14.25	11197.205
Sericostoma sp.	Mic06_A	14.25	11375.845
Sericostoma sp.	Mic06_A	14.25	42970.496
Sericostoma sp.	Mic06_A	14.25	17631.093
Sericostoma sp.	Mic06_A	14.25	14696.138
Sericostoma sp.	Mic06_A	14.25	4750.189
Sericostoma sp.	Mic06_A	14.25	16884.613
Sericostoma sp.	Mic06_A	14.25	644.032
Sericostoma sp.	Mic06_A	14.25	38361.109
Sericostoma sp.	Mic06_A	14.25	1635.822
Sericostoma sp.	Mic06_A	14.25	652.527
Sericostoma sp.	Mic06_A	14.25	2058.741
Sericostoma sp.	Mic06_A	14.25	1108.137
Sericostoma sp.	Mic06_A	14.25	25823.071
Sericostoma sp.	Mic06_A	14.25	651.240
Sericostoma sp.	Mic06_A	14.25	1046.874
Sericostoma sp.	Mic06_A	14.25	937.991
Sericostoma sp.	Mic06_A	14.25	11792.072
Sericostoma sp.	Mic06_A	14.25	1205.180
Sericostoma sp.	Mic06_A	14.25	644.805
Sericostoma sp.	Mic06_A	14.25	1048.934
Sericostoma sp.	Mic06_A	14.25	292.157
Sericostoma sp.	Mic06_A	14.25	135.653
Sericostoma sp.	Mic06_A	14.25	1385.879
Sericostoma sp.	Mic06_A	14.25	949.317
Sericostoma sp.	Mic06_A	14.25	2082.938
Sericostoma sp.	Mic06_A	14.25	1496.564
Sericostoma sp.	Mic06_A	14.25	951.376
Sericostoma sp.	Mic06_A	14.25	19203.803
Sericostoma sp.	Mic06_A	14.25	4074.498
Sericostoma sp.	Mic06_A	14.25	45835.220
Sericostoma sp.	Mic06_A	14.25	6050.028
Sericostoma sp.	Mic06_A	14.25	3296.399
Sericostoma sp.	Mic06_A	14.25	6340.276
Sericostoma sp.	Mic06_A	14.25	18052.309
Sericostoma sp.	Mic06_A	14.25	45153.356
Sericostoma sp.	Mic06_A	14.25	20912.952
Sericostoma sp.	Mic06_A	14.25	6097.248
Sericostoma sp.	Mic06_A	14.25	48471.312
Sericostoma sp.	Mic06_A	14.25	47046.765
Sericostoma sp.	Mic06_A	14.25	20647.341
Sericostoma sp.	Mic06_A	14.25	2166.719
Sericostoma sp.	Mic06_A	14.25	5072.785
Sericostoma sp.	Mic06_A	14.25	5597.591
Sericostoma sp.	Mic06_A	14.25	9994.159
Sericostoma sp.	Mic06_A	14.25	1451.494
Sericostoma sp.	Mic06_A	14.25	445.572
Sericostoma sp.	Mic06_A	14.25	31168.127
Sericostoma sp.	Mic06_A	14.25	695.771
Sericostoma sp.	Mic06_A	14.25	1025.767
Sericostoma sp.	Mic06_A	14.25	445.057
Sericostoma sp.	Mic06_A	14.25	1076.219
Sericostoma sp.	Mic06_A	14.25	33458.535
Sericostoma sp.	Mic06_A	14.25	447.888
Sericostoma sp.	Mic06_A	14.25	488.558
Sericostoma sp.	Mic06_A	14.25	1031.687
Sericostoma sp.	Mic06_A	14.25	2779.738
Sericostoma sp.	Mic06_A	14.25	10691.915
Sericostoma sp.	Mic06_A	14.25	17164.157
Sericostoma sp.	Mic06_A	14.25	1786.405
Sericostoma sp.	Mic06_A	14.25	9387.119
Sericostoma sp.	Mic06_A	14.25	5328.325
Sericostoma sp.	Mic06_A	14.25	11523.597
Sericostoma sp.	Mic06_A	14.25	1359.366
Sericostoma sp.	Mic06_A	14.25	582.512
Sericostoma sp.	Mic06_A	14.25	837.602
Sericostoma sp.	Mic06_A	14.25	2455.405
Sericostoma sp.	Mic06_A	14.25	18290.827
Sericostoma sp.	Mic06_A	14.25	1411.363
Sericostoma sp.	Mic06_A	14.25	513.784
Sericostoma sp.	Mic06_A	14.25	2350.383
Sericostoma sp.	Mic06_A	14.25	887.539
Sericostoma sp.	Mic06_A	14.25	873.382
Sericostoma sp.	Mic06_A	14.25	19356.235
Sericostoma sp.	Mic06_A	14.25	14387.765
Sericostoma sp.	Mic06_A	14.25	625.499
Sericostoma sp.	Mic06_A	14.25	267.703
Sericostoma sp.	Mic06_A	14.25	3749.390
Sericostoma sp.	Mic06_A	14.25	580.453
Sericostoma sp.	Mic06_A	14.25	18147.451
Sericostoma sp.	Mic06_A	14.25	14221.995
Sericostoma sp.	Mic06_A	14.25	641.716
Sericostoma sp.	Mic06_A	14.25	24255.205
Sericostoma sp.	Mic06_A	14.25	5309.020
Sericostoma sp.	Mic06_A	14.25	1465.161
Sericostoma sp.	Mic06_A	14.25	141.316
Sericostoma sp.	Mic06_A	14.25	6053.441
Sericostoma sp.	Mic06_A	14.25	584.829
Sericostoma sp.	Mic06_A	14.25	2413.963
Sericostoma sp.	Mic06_A	14.25	8186.315
Sericostoma sp.	Mic06_A	14.25	2514.609
Sericostoma sp.	Mic06_A	14.25	832.712
Sericostoma sp.	Mic06_A	14.25	1145.719
Sericostoma sp.	Mic06_A	14.25	8072.541
Sericostoma sp.	Mic06_A	14.25	745.193
Sericostoma sp.	Mic06_A	14.25	595.640
Sericostoma sp.	Mic06_A	14.25	1739.042
Sericostoma sp.	Mic06_A	14.25	475.431
Sericostoma sp.	Mic06_A	14.25	190.481
Sericostoma sp.	Mic06_A	14.25	11994.909
Sericostoma sp.	Mic06_A	14.25	456.125
Sericostoma sp.	Mic06_A	14.25	49292.412
Sericostoma sp.	Mic06_A	14.25	936.447
Sericostoma sp.	Mic06_A	14.25	43138.068
Sericostoma sp.	Mic06_A	14.25	1599.785
Sericostoma sp.	Mic06_A	14.25	123.555
Sericostoma sp.	Mic06_A	14.25	3514.120
Sericostoma sp.	Mic06_A	14.25	38861.508
Sericostoma sp.	Mic06_A	14.25	41546.521
Sericostoma sp.	Mic06_A	14.25	2389.767
Sericostoma sp.	Mic06_A	14.25	385.081
Sericostoma sp.	Mic06_A	14.25	346.985
Sericostoma sp.	Mic06_A	14.25	57356.578
Sericostoma sp.	Mic06_A	14.25	15763.949
Sericostoma sp.	Mic06_A	14.25	1780.749
Sericostoma sp.	Mic06_A	14.25	45983.808
Sericostoma sp.	Mic06_A	14.25	5207.259
Sericostoma sp.	Mic06_B	12.375	10954.978
Sericostoma sp.	Mic06_B	12.375	15730.074
Sericostoma sp.	Mic06_B	12.375	491.958
Sericostoma sp.	Mic06_B	12.375	21034.595
Sericostoma sp.	Mic06_B	12.375	1812.314
Sericostoma sp.	Mic06_B	12.375	2593.749
Sericostoma sp.	Mic06_B	12.375	12362.075
Sericostoma sp.	Mic06_B	12.375	2070.483
Sericostoma sp.	Mic06_B	12.375	4614.959
Sericostoma sp.	Mic06_B	12.375	9372.860
Sericostoma sp.	Mic06_B	12.375	1476.130
Sericostoma sp.	Mic06_B	12.375	1699.910
Sericostoma sp.	Mic06_B	12.375	4579.031
Sericostoma sp.	Mic06_B	12.375	16918.009
Sericostoma sp.	Mic06_B	12.375	2274.759
Sericostoma sp.	Mic06_B	12.375	9564.562
Sericostoma sp.	Mic06_B	12.375	14259.589
Sericostoma sp.	Mic06_B	12.375	7604.430
Sericostoma sp.	Mic06_B	12.375	5200.586
Sericostoma sp.	Mic06_B	12.375	5936.598
Sericostoma sp.	Mic06_B	12.375	1166.379
Sericostoma sp.	Mic06_B	12.375	22843.572
Sericostoma sp.	Mic06_B	12.375	32167.673
Sericostoma sp.	Mic06_B	12.375	32619.597
Sericostoma sp.	Mic06_B	12.375	26546.215
Sericostoma sp.	Mic06_B	12.375	4581.597
Sericostoma sp.	Mic06_B	12.375	17852.652
Sericostoma sp.	Mic06_B	12.375	13884.141
Sericostoma sp.	Mic06_B	12.375	2566.546
Sericostoma sp.	Mic06_B	12.375	24253.492
Sericostoma sp.	Mic06_B	12.375	4304.951
Sericostoma sp.	Mic06_B	12.375	935.413
Sericostoma sp.	Mic06_B	12.375	15174.472
Sericostoma sp.	Mic06_B	12.375	22886.686
Sericostoma sp.	Mic06_B	12.375	9710.584
Sericostoma sp.	Mic06_B	12.375	31320.028
Sericostoma sp.	Mic06_B	12.375	3943.618
Sericostoma sp.	Mic06_B	12.375	16132.211
Sericostoma sp.	Mic06_B	12.375	9561.226
Sericostoma sp.	Mic06_B	12.375	4352.428
Sericostoma sp.	Mic06_B	12.375	30645.607
Sericostoma sp.	Mic06_B	12.375	649.785
Sericostoma sp.	Mic06_B	12.375	11345.824
Sericostoma sp.	Mic06_B	12.375	4430.443
Sericostoma sp.	Mic06_B	12.375	2328.138
Sericostoma sp.	Mic06_B	12.375	13091.158
Sericostoma sp.	Mic06_B	12.375	36572.966
Sericostoma sp.	Mic06_B	12.375	22430.400
Sericostoma sp.	Mic06_B	12.375	13649.069
Sericostoma sp.	Mic06_B	12.375	3454.739
Sericostoma sp.	Mic06_B	12.375	4847.465
Sericostoma sp.	Mic06_B	12.375	3976.466
Sericostoma sp.	Mic06_B	12.375	11930.938
Sericostoma sp.	Mic06_B	12.375	25247.159
Sericostoma sp.	Mic06_B	12.375	8520.082
Sericostoma sp.	Mic06_B	12.375	12013.316
Sericostoma sp.	Mic06_B	12.375	1314.454
Sericostoma sp.	Mic06_B	12.375	5726.676
Sericostoma sp.	Mic06_B	12.375	40872.785
Sericostoma sp.	Mic06_B	12.375	37933.613
Sericostoma sp.	Mic06_B	12.375	25969.057
Sericostoma sp.	Mic06_B	12.375	14816.988
Sericostoma sp.	Mic06_B	12.375	2995.630
Sericostoma sp.	Mic06_B	12.375	4136.859
Sericostoma sp.	Mic06_B	12.375	1107.097
Sericostoma sp.	Mic06_B	12.375	25772.479
Sericostoma sp.	Mic06_B	12.375	5756.188
Sericostoma sp.	Mic06_B	12.375	12100.313
Sericostoma sp.	Mic06_B	12.375	1354.231
Sericostoma sp.	Mic06_B	12.375	4163.035
Sericostoma sp.	Mic06_B	12.375	86356.679
Sericostoma sp.	Mic06_B	12.375	25217.647
Sericostoma sp.	Mic06_B	12.375	11385.088
Sericostoma sp.	Mic06_B	12.375	16667.539
Sericostoma sp.	Mic06_B	12.375	16803.553
Sericostoma sp.	Mic06_B	12.375	4855.164
Sericostoma sp.	Mic06_B	12.375	11925.805
Sericostoma sp.	Mic06_B	12.375	4368.339
Sericostoma sp.	Mic06_B	12.375	8771.579
Sericostoma sp.	Mic06_C	14.625	64559.897
Sericostoma sp.	Mic06_C	14.625	59660.593
Sericostoma sp.	Mic06_C	14.625	54782.076
Sericostoma sp.	Mic06_C	14.625	2674.074
Sericostoma sp.	Mic06_C	14.625	58933.563
Sericostoma sp.	Mic06_C	14.625	1117.619
Sericostoma sp.	Mic06_C	14.625	29908.568
Sericostoma sp.	Mic06_C	14.625	40238.398
Sericostoma sp.	Mic06_C	14.625	25593.352
Sericostoma sp.	Mic06_C	14.625	44266.447
Sericostoma sp.	Mic06_C	14.625	60511.574
Sericostoma sp.	Mic06_C	14.625	47617.508
Sericostoma sp.	Mic06_C	14.625	42935.312
Sericostoma sp.	Mic06_C	14.625	79871.665
Sericostoma sp.	Mic06_C	14.625	3766.800
Sericostoma sp.	Mic06_C	14.625	3821.462
Sericostoma sp.	Mic06_C	14.625	58831.681
Sericostoma sp.	Mic06_C	14.625	20885.493
Sericostoma sp.	Mic06_C	14.625	48799.541
Sericostoma sp.	Mic06_C	14.625	22681.383
Sericostoma sp.	Mic06_C	14.625	8402.033
Sericostoma sp.	Mic06_C	14.625	66749.199
Sericostoma sp.	Mic06_C	14.625	42010.678
Sericostoma sp.	Mic06_C	14.625	74938.229
Sericostoma sp.	Mic06_C	14.625	73068.687
Sericostoma sp.	Mic06_C	14.625	59399.088
Sericostoma sp.	Mic06_C	14.625	5817.266
Sericostoma sp.	Mic06_C	14.625	1495.120
Sericostoma sp.	Mic06_C	14.625	1845.162
Sericostoma sp.	Mic06_C	14.625	55658.207
Sericostoma sp.	Mic06_C	14.625	33838.328
Sericostoma sp.	Mic06_C	14.625	50105.782
Sericostoma sp.	Mic06_C	14.625	32080.419
Sericostoma sp.	Mic06_C	14.625	12773.964
Sericostoma sp.	Mic06_C	14.625	51623.743
Sericostoma sp.	Mic06_C	14.625	74477.324
Sericostoma sp.	Mic06_C	14.625	9942.833
Gammarus fossarum	Mic06_D	11.875	NA
Gammarus fossarum	Mic06_E	11.375	2186.736
Gammarus fossarum	Mic06_E	11.375	653.121
Gammarus fossarum	Mic06_E	11.375	341.060
Gammarus fossarum	Mic06_E	11.375	2078.695
Gammarus fossarum	Mic06_E	11.375	8949.936
Gammarus fossarum	Mic06_E	11.375	4842.332
Gammarus fossarum	Mic06_E	11.375	1738.148
Gammarus fossarum	Mic06_E	11.375	6671.584
Gammarus fossarum	Mic06_E	11.375	536.098
Gammarus fossarum	Mic06_E	11.375	479.896
Gammarus fossarum	Mic06_E	11.375	1053.975
Gammarus fossarum	Mic06_E	11.375	6671.584
Gammarus fossarum	Mic06_E	11.375	2401.277
Gammarus fossarum	Mic06_E	11.375	325.919
Gammarus fossarum	Mic06_E	11.375	3766.800
Gammarus fossarum	Mic06_E	11.375	378.528
Gammarus fossarum	Mic06_E	11.375	544.310
Gammarus fossarum	Mic06_E	11.375	11306.816
Gammarus fossarum	Mic06_E	11.375	7761.230
Gammarus fossarum	Mic06_E	11.375	6749.856
Gammarus fossarum	Mic06_E	11.375	8282.957
Gammarus fossarum	Mic06_E	11.375	15880.715
Gammarus fossarum	Mic06_E	11.375	1241.828
Gammarus fossarum	Mic06_E	11.375	3463.721
Gammarus fossarum	Mic06_E	11.375	897.432
Gammarus fossarum	Mic06_E	11.375	6628.983
Gammarus fossarum	Mic06_E	11.375	1308.038
Gammarus fossarum	Mic06_E	11.375	2242.681
Gammarus fossarum	Mic06_E	11.375	26638.088
Gammarus fossarum	Mic06_E	11.375	2035.068
Gammarus fossarum	Mic06_E	11.375	2604.784
Gammarus fossarum	Mic06_E	11.375	2047.129
Gammarus fossarum	Mic06_E	11.375	782.975
Gammarus fossarum	Mic06_E	11.375	1901.621
Gammarus fossarum	Mic06_E	11.375	3684.166
Gammarus fossarum	Mic06_E	11.375	4937.798
Gammarus fossarum	Mic06_E	11.375	1110.947
Gammarus fossarum	Mic06_E	11.375	5131.810
Gammarus fossarum	Mic06_E	11.375	3925.910
Gammarus fossarum	Mic06_E	11.375	5914.272
Gammarus fossarum	Mic06_E	11.375	34201.458
Gammarus fossarum	Mic06_E	11.375	1027.542
Gammarus fossarum	Mic06_E	11.375	4816.156
Gammarus fossarum	Mic06_E	11.375	1626.514
Gammarus fossarum	Mic06_E	11.375	308.981
Gammarus fossarum	Mic06_E	11.375	747.047
Gammarus fossarum	Mic06_E	11.375	321.043
Gammarus fossarum	Mic06_F	12.125	1970.397
Gammarus fossarum	Mic06_F	12.125	350.812
Gammarus fossarum	Mic06_F	12.125	1801.535
Gammarus fossarum	Mic06_F	12.125	1030.879
Gammarus fossarum	Mic06_F	12.125	1009.065
Gammarus fossarum	Mic06_F	12.125	9264.563
Gammarus fossarum	Mic06_F	12.125	8575.257
Gammarus fossarum	Mic06_F	12.125	5504.178
Gammarus fossarum	Mic06_F	12.125	7278.511
Gammarus fossarum	Mic06_F	12.125	6658.496
Gammarus fossarum	Mic06_F	12.125	29233.891
Gammarus fossarum	Mic06_F	12.125	9553.527
Gammarus fossarum	Mic06_F	12.125	1460.476
Gammarus fossarum	Mic06_F	12.125	2235.238
Gammarus fossarum	Mic06_F	12.125	392.642
Gammarus fossarum	Mic06_F	12.125	27372.561
Gammarus fossarum	Mic06_F	12.125	553.035
Gammarus fossarum	Mic06_F	12.125	12929.481
Gammarus fossarum	Mic06_F	12.125	251.496
Gammarus fossarum	Mic06_F	12.125	755.259
Gammarus fossarum	Mic06_F	12.125	158.083
Gammarus fossarum	Mic06_F	12.125	105.731
Gammarus fossarum	Mic06_F	12.125	19895.419
Gammarus fossarum	Mic06_F	12.125	2437.975
Gammarus fossarum	Mic06_F	12.125	369.032
Gammarus fossarum	Mic06_F	12.125	949.784
Gammarus fossarum	Mic06_F	12.125	2735.922
Gammarus fossarum	Mic06_F	12.125	11069.948
Gammarus fossarum	Mic06_F	12.125	528.142
Gammarus fossarum	Mic06_F	12.125	928.740
Gammarus fossarum	Mic06_F	12.125	1177.927
Gammarus fossarum	Mic06_F	12.125	2864.493
Gammarus fossarum	Mic06_F	12.125	3911.026
Gammarus fossarum	Mic06_F	12.125	4114.019
Gammarus fossarum	Mic06_F	12.125	934.643
Gammarus fossarum	Mic06_F	12.125	100.599
Gammarus fossarum	Mic06_F	12.125	1897.771
Gammarus fossarum	Mic06_F	12.125	364.157
Gammarus fossarum	Mic06_F	12.125	1294.437
Gammarus fossarum	Mic06_F	12.125	669.032
Gammarus fossarum	Mic06_F	12.125	2089.473
Gammarus fossarum	Mic06_F	12.125	7944.207
Gammarus fossarum	Mic06_F	12.125	1260.562
Gammarus fossarum	Mic06_F	12.125	2232.929
Gammarus fossarum	Mic06_F	12.125	1382.974
Gammarus fossarum	Mic06_F	12.125	1275.446
Gammarus fossarum	Mic06_F	12.125	9864.048
Gammarus fossarum	Mic06_F	12.125	1171.768
Gammarus fossarum	Mic06_F	12.125	3296.656
Gammarus fossarum	Mic06_F	12.125	741.145
Gammarus fossarum	Mic06_F	12.125	20799.009
Gammarus fossarum	Mic06_F	12.125	9723.672
Gammarus fossarum	Mic06_F	12.125	2549.609
Gammarus fossarum	Mic06_F	12.125	1642.682
Gammarus fossarum	Mic06_F	12.125	1580.835
Gammarus fossarum	Mic06_F	12.125	36505.216
Gammarus fossarum	Mic06_F	12.125	13055.230
Gammarus fossarum	Mic06_F	12.125	5901.953
Gammarus fossarum	Mic06_F	12.125	38919.068
Gammarus fossarum	Mic06_F	12.125	1955.769
Gammarus fossarum	Mic06_F	12.125	8346.601
Gammarus fossarum	Mic06_F	12.125	416.252
Gammarus fossarum	Mic06_F	12.125	2634.040
Gammarus fossarum	Mic06_F	12.125	9974.912
Gammarus fossarum	Mic06_F	12.125	1065.524
Gammarus fossarum	Mic06_F	12.125	1474.590
Gammarus fossarum	Mic06_F	12.125	27943.303
Gammarus fossarum	Mic06_F	12.125	7106.313
Gammarus fossarum	Mic06_F	12.125	1046.790
Gammarus fossarum	Mic06_F	12.125	8870.894
Gammarus fossarum	Mic06_F	12.125	1340.117
Gammarus fossarum	Mic06_F	12.125	7075.774
Gammarus fossarum	Mic06_F	12.125	3297.939
Gammarus fossarum	Mic06_F	12.125	1566.207
Gammarus fossarum	Mic06_F	12.125	1801.792
Gammarus fossarum	Mic06_F	12.125	9451.389
Gammarus fossarum	Mic06_F	12.125	15467.285
Gammarus fossarum	Mic06_F	12.125	684.943
Gammarus fossarum	Mic06_F	12.125	4189.725
Gammarus fossarum	Mic06_F	12.125	1015.738
Gammarus fossarum	Mic06_F	12.125	664.412
Gammarus fossarum	Mic06_F	12.125	386.483
Gammarus fossarum	Mic06_F	12.125	912.059
Gammarus fossarum	Mic06_F	12.125	162.703
Gammarus fossarum	Mic06_F	12.125	2554.742
Gammarus fossarum	Mic06_F	12.125	1076.045
Gammarus fossarum	Mic06_F	12.125	824.036
Gammarus fossarum	Mic06_F	12.125	1072.709
Gammarus fossarum	Mic06_F	12.125	619.502
Gammarus fossarum	Mic06_F	12.125	187.339
Gammarus fossarum	Mic06_F	12.125	683.660
Gammarus fossarum	Mic06_F	12.125	7725.046
Gammarus fossarum	Mic06_F	12.125	2198.027
Gammarus fossarum	Mic06_F	12.125	444.738
Gammarus fossarum	Mic06_F	12.125	150.385
Gammarus fossarum	Mic06_F	12.125	1041.914
Gammarus fossarum	Mic06_F	12.125	61434.412
Gammarus fossarum	Mic06_F	12.125	344.396
Gammarus fossarum	Mic06_F	12.125	1612.913
Gammarus fossarum	Mic06_F	12.125	1924.974
Gammarus fossarum	Mic06_F	12.125	2135.410
Gammarus fossarum	Mic06_F	12.125	5553.708
Gammarus fossarum	Mic06_F	12.125	2915.305
Gammarus fossarum	Mic06_F	12.125	5511.364
Gammarus fossarum	Mic06_F	12.125	4770.989
Gammarus fossarum	Mic06_F	12.125	6462.944
Gammarus fossarum	Mic06_F	12.125	549.443
Gammarus fossarum	Mic06_F	12.125	5063.546
Gammarus fossarum	Mic06_F	12.125	903.591
Gammarus fossarum	Mic06_F	12.125	2905.810
Gammarus fossarum	Mic06_F	12.125	199.657
Gammarus fossarum	Mic06_F	12.125	1912.143
Gammarus fossarum	Mic06_F	12.125	10978.331
Gammarus fossarum	Mic06_F	12.125	250.213
Gammarus fossarum	Mic06_F	12.125	411.890
Gammarus fossarum	Mic06_F	12.125	546.876
Gammarus fossarum	Mic06_F	12.125	3534.038
Gammarus fossarum	Mic06_F	12.125	364.670
Gammarus fossarum	Mic06_F	12.125	471.427
Gammarus fossarum	Mic06_F	12.125	531.479
Gammarus fossarum	Mic06_F	12.125	374.935
Gammarus fossarum	Mic06_F	12.125	11281.410
Gammarus fossarum	Mic06_F	12.125	7027.785
Gammarus fossarum	Mic06_F	12.125	18541.957
Gammarus fossarum	Mic06_F	12.125	125.748
Sericostoma sp.	Mic07_A	12.5	11416.910
Sericostoma sp.	Mic07_A	12.5	11804.677
Sericostoma sp.	Mic07_A	12.5	68204.028
Sericostoma sp.	Mic07_A	12.5	6873.294
Sericostoma sp.	Mic07_A	12.5	5970.987
Sericostoma sp.	Mic07_A	12.5	29354.250
Sericostoma sp.	Mic07_A	12.5	484.516
Sericostoma sp.	Mic07_A	12.5	13699.882
Sericostoma sp.	Mic07_A	12.5	18268.134
Sericostoma sp.	Mic07_A	12.5	30160.065
Sericostoma sp.	Mic07_A	12.5	24233.475
Sericostoma sp.	Mic07_A	12.5	2560.901
Sericostoma sp.	Mic07_A	12.5	11648.903
Sericostoma sp.	Mic07_A	12.5	1651.408
Sericostoma sp.	Mic07_A	12.5	12359.508
Sericostoma sp.	Mic07_A	12.5	17273.440
Sericostoma sp.	Mic07_A	12.5	18656.157
Sericostoma sp.	Mic07_A	12.5	14661.984
Sericostoma sp.	Mic07_A	12.5	21341.266
Sericostoma sp.	Mic07_A	12.5	15021.264
Sericostoma sp.	Mic07_A	12.5	20776.426
Sericostoma sp.	Mic07_A	12.5	27656.136
Sericostoma sp.	Mic07_A	12.5	13622.893
Sericostoma sp.	Mic07_A	12.5	13176.359
Sericostoma sp.	Mic07_B	13.25	69908.815
Sericostoma sp.	Mic07_B	13.25	18362.830
Sericostoma sp.	Mic07_B	13.25	16871.816
Sericostoma sp.	Mic07_B	13.25	9311.013
Sericostoma sp.	Mic07_B	13.25	8689.201
Sericostoma sp.	Mic07_B	13.25	6222.483
Sericostoma sp.	Mic07_B	13.25	11684.061
Sericostoma sp.	Mic07_B	13.25	27909.942
Sericostoma sp.	Mic07_B	13.25	2913.252
Sericostoma sp.	Mic07_B	13.25	26592.665
Sericostoma sp.	Mic07_B	13.25	866.123
Sericostoma sp.	Mic07_B	13.25	20721.764
Sericostoma sp.	Mic07_B	13.25	2599.652
Sericostoma sp.	Mic07_B	13.25	8478.508
Sericostoma sp.	Mic07_B	13.25	1147.645
Sericostoma sp.	Mic07_B	13.25	55543.751
Sericostoma sp.	Mic07_B	13.25	1344.736
Sericostoma sp.	Mic07_B	13.25	3317.956
Sericostoma sp.	Mic07_B	13.25	3313.337
Sericostoma sp.	Mic07_B	13.25	7464.567
Sericostoma sp.	Mic07_B	13.25	20571.636
Sericostoma sp.	Mic07_B	13.25	29567.508
Sericostoma sp.	Mic07_B	13.25	25305.927
Sericostoma sp.	Mic07_B	13.25	32042.951
Sericostoma sp.	Mic07_B	13.25	12137.268
Sericostoma sp.	Mic07_B	13.25	19312.101
Sericostoma sp.	Mic07_B	13.25	45544.459
Sericostoma sp.	Mic07_B	13.25	5117.439
Sericostoma sp.	Mic07_B	13.25	1033.958
Sericostoma sp.	Mic07_C	15	11778.500
Sericostoma sp.	Mic07_C	15	22864.873
Sericostoma sp.	Mic07_C	15	4141.222
Sericostoma sp.	Mic07_C	15	4280.315
Sericostoma sp.	Mic07_C	15	7909.049
Sericostoma sp.	Mic07_C	15	1399.141
Sericostoma sp.	Mic07_C	15	12867.634
Sericostoma sp.	Mic07_C	15	6913.841
Sericostoma sp.	Mic07_C	15	2277.839
Sericostoma sp.	Mic07_C	15	50179.178
Sericostoma sp.	Mic07_C	15	79102.035
Sericostoma sp.	Mic07_C	15	5686.898
Sericostoma sp.	Mic07_C	15	6140.618
Sericostoma sp.	Mic07_C	15	34362.364
Sericostoma sp.	Mic07_C	15	43473.976
Sericostoma sp.	Mic07_C	15	18769.587
Sericostoma sp.	Mic07_C	15	2109.490
Sericostoma sp.	Mic07_C	15	42663.799
Sericostoma sp.	Mic07_C	15	12000.485
Sericostoma sp.	Mic07_C	15	48661.731
Sericostoma sp.	Mic07_C	15	34440.379
Sericostoma sp.	Mic07_C	15	39221.121
Sericostoma sp.	Mic07_D	13.625	29377.603
Sericostoma sp.	Mic07_D	13.625	56380.104
Sericostoma sp.	Mic07_D	13.625	22574.112
Sericostoma sp.	Mic07_D	13.625	6773.209
Sericostoma sp.	Mic07_D	13.625	7476.629
Sericostoma sp.	Mic07_D	13.625	1194.865
Sericostoma sp.	Mic07_D	13.625	12407.498
Sericostoma sp.	Mic07_D	13.625	351.068
Sericostoma sp.	Mic07_D	13.625	21787.544
Sericostoma sp.	Mic07_D	13.625	6729.838
Sericostoma sp.	Mic07_D	13.625	7178.426
Sericostoma sp.	Mic07_D	13.625	5304.778
Sericostoma sp.	Mic07_D	13.625	27415.161
Sericostoma sp.	Mic07_D	13.625	3689.555
Sericostoma sp.	Mic07_D	13.625	7470.983
Sericostoma sp.	Mic07_D	13.625	268.177
Sericostoma sp.	Mic07_D	13.625	49683.371
Sericostoma sp.	Mic07_D	13.625	7776.115
Sericostoma sp.	Mic07_E	13.125	60954.773
Sericostoma sp.	Mic07_E	13.125	31065.195
Sericostoma sp.	Mic07_E	13.125	30871.184
Sericostoma sp.	Mic07_E	13.125	34883.064
Sericostoma sp.	Mic07_E	13.125	50735.550
Sericostoma sp.	Mic07_E	13.125	15337.431
Sericostoma sp.	Mic07_E	13.125	43253.532
Sericostoma sp.	Mic07_E	13.125	30829.096
Sericostoma sp.	Mic07_E	13.125	218.648
Sericostoma sp.	Mic07_E	13.125	68006.937
Sericostoma sp.	Mic07_E	13.125	28126.793
Sericostoma sp.	Mic07_E	13.125	4219.750
Sericostoma sp.	Mic07_E	13.125	1724.290
Sericostoma sp.	Mic07_E	13.125	4618.039
Sericostoma sp.	Mic07_E	13.125	28276.665
Sericostoma sp.	Mic07_E	13.125	38763.808
Sericostoma sp.	Mic07_E	13.125	23256.232
Sericostoma sp.	Mic07_E	13.125	748.587
Sericostoma sp.	Mic07_E	13.125	4205.123
Sericostoma sp.	Mic07_E	13.125	5494.683
Sericostoma sp.	Mic07_E	13.125	37896.659
Sericostoma sp.	Mic07_E	13.125	3625.911
Sericostoma sp.	Mic07_E	13.125	22221.247
Sericostoma sp.	Mic07_E	13.125	2065.607
Sericostoma sp.	Mic07_E	13.125	1361.417
Sericostoma sp.	Mic07_E	13.125	45920.677
Sericostoma sp.	Mic07_E	13.125	39708.716
Sericostoma sp.	Mic07_F	12.125	650.298
Sericostoma sp.	Mic07_F	12.125	3221.720
Sericostoma sp.	Mic07_F	12.125	21787.801
Sericostoma sp.	Mic07_F	12.125	3477.579
Sericostoma sp.	Mic07_F	12.125	780.152
Sericostoma sp.	Mic07_F	12.125	307.442
Sericostoma sp.	Mic07_F	12.125	6730.608
Sericostoma sp.	Mic07_F	12.125	24758.794
Sericostoma sp.	Mic07_F	12.125	621.812
Sericostoma sp.	Mic07_F	12.125	898.971
Sericostoma sp.	Mic07_F	12.125	560.221
Sericostoma sp.	Mic07_F	12.125	11035.303
Sericostoma sp.	Mic07_F	12.125	44804.854
Sericostoma sp.	Mic07_F	12.125	26763.837
Sericostoma sp.	Mic07_F	12.125	53123.483
Sericostoma sp.	Mic07_F	12.125	347.219
Sericostoma sp.	Mic07_F	12.125	6828.384
Sericostoma sp.	Mic07_F	12.125	7994.763
Sericostoma sp.	Mic07_F	12.125	5404.093
Sericostoma sp.	Mic07_F	12.125	989.818
Sericostoma sp.	Mic07_F	12.125	24171.371
Sericostoma sp.	Mic07_F	12.125	798.886
Sericostoma sp.	Mic07_F	12.125	876.901
Sericostoma sp.	Mic07_F	12.125	6102.381
Sericostoma sp.	Mic07_F	12.125	14696.115
Sericostoma sp.	Mic07_F	12.125	35777.416
Sericostoma sp.	Mic07_F	12.125	21689.768
Sericostoma sp.	Mic07_F	12.125	4434.805
Sericostoma sp.	Mic07_F	12.125	1117.363
Sericostoma sp.	Mic07_F	12.125	10345.484
Sericostoma sp.	Mic07_F	12.125	2056.881
Sericostoma sp.	Mic07_F	12.125	476.817
Sericostoma sp.	Mic07_F	12.125	44103.744
Sericostoma sp.	Mic07_F	12.125	36259.366
Sericostoma sp.	Mic07_F	12.125	1327.285
Sericostoma sp.	Mic07_F	12.125	498.887
Sericostoma sp.	Mic07_F	12.125	1322.409
Sericostoma sp.	Mic07_F	12.125	8911.185
Sericostoma sp.	Mic07_F	12.125	15576.353
Sericostoma sp.	Mic07_F	12.125	25652.377
Sericostoma sp.	Mic07_F	12.125	29362.205
Sericostoma sp.	Mic07_F	12.125	773.993
Sericostoma sp.	Mic07_F	12.125	4555.934
Sericostoma sp.	Mic07_F	12.125	211.719
Sericostoma sp.	Mic07_F	12.125	170.145
Sericostoma sp.	Mic07_F	12.125	983.659
Sericostoma sp.	Mic07_F	12.125	51989.952
Sericostoma sp.	Mic07_F	12.125	59662.646
Sericostoma sp.	Mic07_F	12.125	20701.234
Sericostoma sp.	Mic07_F	12.125	1438.149
Sericostoma sp.	Mic07_F	12.125	12471.655
Sericostoma sp.	Mic07_F	12.125	3975.183
Sericostoma sp.	Mic07_F	12.125	22597.465
Sericostoma sp.	Mic07_F	12.125	5041.990
Sericostoma sp.	Mic07_F	12.125	2401.021
Sericostoma sp.	Mic07_F	12.125	9495.016
Sericostoma sp.	Mic07_F	12.125	24165.468
Sericostoma sp.	Mic08_A	12.875	24331.764
Sericostoma sp.	Mic08_A	12.875	3931.299
Sericostoma sp.	Mic08_A	12.875	4077.321
Sericostoma sp.	Mic08_A	12.875	2745.673
Sericostoma sp.	Mic08_A	12.875	51425.625
Sericostoma sp.	Mic08_A	12.875	3011.541
Sericostoma sp.	Mic08_A	12.875	130131.938
Sericostoma sp.	Mic08_A	12.875	2556.281
Sericostoma sp.	Mic08_A	12.875	679.554
Sericostoma sp.	Mic08_A	12.875	1585.454
Sericostoma sp.	Mic08_A	12.875	24296.092
Sericostoma sp.	Mic08_A	12.875	9580.473
Sericostoma sp.	Mic08_A	12.875	5127.190
Sericostoma sp.	Mic08_A	12.875	13043.168
Sericostoma sp.	Mic08_A	12.875	6417.521
Sericostoma sp.	Mic08_A	12.875	2068.686
Sericostoma sp.	Mic08_A	12.875	33379.475
Sericostoma sp.	Mic08_A	12.875	56314.664
Sericostoma sp.	Mic08_A	12.875	13533.073
Sericostoma sp.	Mic08_A	12.875	1626.258
Sericostoma sp.	Mic08_A	12.875	5851.911
Sericostoma sp.	Mic08_A	12.875	10519.222
Sericostoma sp.	Mic08_A	12.875	580.751
Sericostoma sp.	Mic08_A	12.875	349.272
Sericostoma sp.	Mic08_A	12.875	3696.227
Sericostoma sp.	Mic08_A	12.875	8279.878
Sericostoma sp.	Mic08_A	12.875	20858.034
Sericostoma sp.	Mic08_A	12.875	19015.694
Sericostoma sp.	Mic08_A	12.875	2809.574
Sericostoma sp.	Mic08_A	12.875	4279.032
Sericostoma sp.	Mic08_A	12.875	16477.377
Sericostoma sp.	Mic08_A	12.875	35041.148
Sericostoma sp.	Mic08_A	12.875	5601.697
Sericostoma sp.	Mic08_A	12.875	419.845
Sericostoma sp.	Mic08_A	12.875	51501.588
Sericostoma sp.	Mic08_A	12.875	364.413
Sericostoma sp.	Mic08_A	12.875	6763.713
Sericostoma sp.	Mic08_A	12.875	4242.847
Sericostoma sp.	Mic08_A	12.875	9812.979
Sericostoma sp.	Mic08_A	12.875	4812.050
Sericostoma sp.	Mic08_A	12.875	671.085
Sericostoma sp.	Mic08_A	12.875	3375.184
Sericostoma sp.	Mic08_A	12.875	547.133
Sericostoma sp.	Mic08_A	12.875	86544.532
Sericostoma sp.	Mic08_A	12.875	13664.980
Sericostoma sp.	Mic08_A	12.875	1967.061
Sericostoma sp.	Mic08_B	12.375	14267.032
Sericostoma sp.	Mic08_B	12.375	13340.858
Sericostoma sp.	Mic08_B	12.375	6158.839
Sericostoma sp.	Mic08_B	12.375	26161.785
Sericostoma sp.	Mic08_B	12.375	3198.110
Sericostoma sp.	Mic08_B	12.375	23479.756
Sericostoma sp.	Mic08_B	12.375	34938.240
Gammarus fossarum	Mic08_C	9.75	NA
Gammarus fossarum	Mic08_D	10.125	5814.186
Gammarus fossarum	Mic08_D	10.125	974.420
Gammarus fossarum	Mic08_D	10.125	1576.985
Gammarus fossarum	Mic08_D	10.125	1558.764
Gammarus fossarum	Mic08_D	10.125	1364.496
Gammarus fossarum	Mic08_D	10.125	133.190
Gammarus fossarum	Mic08_D	10.125	3167.572
Gammarus fossarum	Mic08_D	10.125	8837.532
Gammarus fossarum	Mic08_D	10.125	8111.529
Gammarus fossarum	Mic08_D	10.125	3602.558
Gammarus fossarum	Mic08_D	10.125	29934.488
Gammarus fossarum	Mic08_D	10.125	445.251
Gammarus fossarum	Mic08_D	10.125	809.664
Gammarus fossarum	Mic08_D	10.125	1121.212
Gammarus fossarum	Mic08_D	10.125	240.718
Gammarus fossarum	Mic08_D	10.125	471.427
Gammarus fossarum	Mic08_D	10.125	641.572
Gammarus fossarum	Mic08_D	10.125	669.288
Gammarus fossarum	Mic08_D	10.125	246.877
Gammarus fossarum	Mic08_D	10.125	1865.949
Gammarus fossarum	Mic08_D	10.125	947.218
Gammarus fossarum	Mic08_D	10.125	15804.239
Gammarus fossarum	Mic08_D	10.125	5555.504
Gammarus fossarum	Mic08_D	10.125	9952.585
Gammarus fossarum	Mic08_D	10.125	6621.028
Gammarus fossarum	Mic08_D	10.125	11302.967
Gammarus fossarum	Mic08_D	10.125	1556.711
Gammarus fossarum	Mic08_D	10.125	792.984
Gammarus fossarum	Mic08_D	10.125	1452.263
Gammarus fossarum	Mic08_D	10.125	533.018
Gammarus fossarum	Mic08_D	10.125	649.271
Gammarus fossarum	Mic08_D	10.125	510.178
Gammarus fossarum	Mic08_D	10.125	3959.785
Gammarus fossarum	Mic08_D	10.125	2360.217
Gammarus fossarum	Mic08_D	10.125	9424.956
Gammarus fossarum	Mic08_D	10.125	2221.637
Gammarus fossarum	Mic08_D	10.125	1207.953
Gammarus fossarum	Mic08_D	10.125	6720.600
Gammarus fossarum	Mic08_D	10.125	7065.253
Gammarus fossarum	Mic08_D	10.125	15714.932
Gammarus fossarum	Mic08_D	10.125	3385.963
Gammarus fossarum	Mic08_D	10.125	296.406
Gammarus fossarum	Mic08_D	10.125	443.712
Gammarus fossarum	Mic08_D	10.125	2670.994
Gammarus fossarum	Mic08_D	10.125	23899.857
Gammarus fossarum	Mic08_D	10.125	1446.874
Gammarus fossarum	Mic08_D	10.125	2321.722
Gammarus fossarum	Mic08_D	10.125	4351.914
Gammarus fossarum	Mic08_D	10.125	361.590
Gammarus fossarum	Mic08_D	10.125	421.128
Gammarus fossarum	Mic08_D	10.125	8429.236
Gammarus fossarum	Mic08_D	10.125	1349.612
Gammarus fossarum	Mic08_D	10.125	1285.455
Gammarus fossarum	Mic08_D	10.125	9304.084
Gammarus fossarum	Mic08_D	10.125	1189.475
Gammarus fossarum	Mic08_D	10.125	1682.203
Gammarus fossarum	Mic08_D	10.125	10313.149
Gammarus fossarum	Mic08_D	10.125	2675.101
Gammarus fossarum	Mic08_D	10.125	15149.835
Gammarus fossarum	Mic08_D	10.125	198.118
Gammarus fossarum	Mic08_D	10.125	14743.848
Gammarus fossarum	Mic08_D	10.125	372.882
Gammarus fossarum	Mic08_D	10.125	167.322
Gammarus fossarum	Mic08_D	10.125	11689.963
Gammarus fossarum	Mic08_D	10.125	1786.651
Gammarus fossarum	Mic08_D	10.125	968.261
Gammarus fossarum	Mic08_D	10.125	447.048
Gammarus fossarum	Mic08_D	10.125	17946.321
Gammarus fossarum	Mic08_D	10.125	21881.727
Gammarus fossarum	Mic08_D	10.125	1966.805
Tipula sp.	Mic08_E	18	40370.562
Tipula sp.	Mic08_E	18	1861.843
Tipula sp.	Mic08_E	18	4332.667
Tipula sp.	Mic08_E	18	31154.502
[truncated: 3,078 more rows]
